# Supplementary material for: Retand LTR-retrotransposons in plants: a long way from pol to 3’LTR
Source: Mob DNA. 2025 Apr 2;16:15. doi: 10.1186/s13100-025-00354-z (PMC11963269; doi:10.1186/s13100-025-00354-z)
Supplement: Supplementary file 1 — Additional file 1. Species and genome assembly accession numbers used. Taxonomic information is retrieved from The Plant Tree of Life. [file 13100_2025_354_MOESM1_ESM.xlsx]

## Sheet: Hoja1
Phyllum	Class	Order	Family	Species	Cultivar/strain	Assembly	Acc.Number
Bryophyta	Bryopsida	Bryales	Mniacae	Pohlia nutans	NO.L	ASM2249680v1	GCA_022496805.1
Bryophyta	Bryopsida	Funariales	Funariaceae	Physcomitrium patens		Phypa V3	GCA_000002425.2
Bryophyta	Bryopsida	Hypnales	Climaciaceae	Climacium dendroides		cbCliDend2.1	GCA_950106755.1
Bryophyta	Bryopsida	Hypnales	Hylocomiaceae	Rhytidiadelphus loreus		cbRhyLore1.1	GCA_947034895.1
Bryophyta	Bryopsida	Hypnales	Lembophyllaceae	Isothecium myosuroides		cbIsoMyos1.1	GCA_951799445.1
Bryophyta	Bryopsida	Hypnales	Leucodontaceae	Antitrichia curtipendula		cbAntCurt1.1	GCA_951230915.1
Bryophyta	Bryopsida	Hypnales	Thuidiaceae	Thuidium tamariscinum		cbThuTama2.1	GCA_947034885.1
Bryophyta	Bryopsida	Pseudoditrichales	Ditrichaceae	Ceratodon purpureus	R40	CpurpureusR40_1_0	GCA_014871385.1
Pteridophyta	Polypodiopsida	Polypodiales	Pteridineae	Adiantum capillus-veneris	H3	ASM1452938v2	GCA_014529385.2
Pteridophyta	Polypodiopsida	Polypodiales	Pteridineae	Ceratopteris richardii	Hn-n	C.richardii_v2	GCA_020310875.1
Tracheophyta	Lycopodiophyta	Lycopodiales	Lycopodioideae	Diphasiastrum complanatum	PW_Plant_1	Diphasiastrum complanatum v3.1	GCA_029204225.1
Tracheophyta	Pinopsida	Pinales	Cupressales	Cryptomeria japonica		Sugi_1.0	GCF_030272615.1
Tracheophyta	Pinopsida	Pinales	Cupressales	Cupressus sempervirens	cs-2001-9-10	ASM2874904v1	GCA_028749045.1
Tracheophyta	Eudicotyledons	Annonales	Annonaceae	Annona cherimola	Booth	ASM3049083v1	GCA_030490835.1
Tracheophyta	Eudicotyledons	Apiales	Apiaceae	Apium graveolens	Ventura	ASM990537v1	GCA_009905375.1
Tracheophyta	Eudicotyledons	Apiales	Apiaceae	Centella asiatica	BB-174	ASM1463674v1	GCA_014636745.1
Tracheophyta	Eudicotyledons	Apiales	Apiaceae	Daucus carota	DH1	ASM162521v1	GCF_001625215.1
Tracheophyta	Eudicotyledons	Apiales	Apiaceae	Heracleum sosnowskyi	Hsosn_3	IITP_Hsosn_ver7	GCA_030848705.1
Tracheophyta	Eudicotyledons	Apiales	Apiaceae	Oenanthe sinensis	SQ-2022	ASM2867189v1	GCA_028671895.1
Tracheophyta	Eudicotyledons	Apiales	Araliaceae	Hedera helix		drHedHeli1.2	GCA_947179155.2
Tracheophyta	Eudicotyledons	Apiales	Araliaceae	Panax ginseng	WZH-0002	ASM2020560v1	GCA_020205605.1
Tracheophyta	Eudicotyledons	Apiales	Araliaceae	Panax japonicus	WZH-0003	ASM2020550v1	GCA_020205505.1
Tracheophyta	Eudicotyledons	Apiales	Araliaceae	Panax notoginseng	WSSQ-2019	ASM1680105v1	GCA_016801055.1
Tracheophyta	Eudicotyledons	Apiales	Araliaceae	Panax quinquefolius	WZH-0004	ASM2020561v1	GCA_020205615.1
Tracheophyta	Eudicotyledons	Apiales	Araliaceae	Panax stipuleanatus	WZH-0001	ASM2020555v1	GCA_020205555.1
Tracheophyta	Eudicotyledons	Aquifoliales	Aquifoliaceae	Ilex aquifolium		drIleAqui2.1	GCA_951799425.1
Tracheophyta	Eudicotyledons	Aquifoliales	Aquifoliaceae	Ilex asprella	PC2021	CUHK_Ilex_v2.1	GCA_023539305.1
Tracheophyta	Eudicotyledons	Asterales	Asteraceae	Ambrosia artemisiifolia	NSS02/B	A.artemisiifolia_dipasm_2023_h1_p	GCA_032199755.1
Tracheophyta	Eudicotyledons	Asterales	Asteraceae	Ambrosia trifida	IAS_0727	ASM2875185v1	GCA_028751855.1
Tracheophyta	Eudicotyledons	Asterales	Asteraceae	Arctium lappa	Gansu	ASM2352574v1	GCA_023525745.1
Tracheophyta	Eudicotyledons	Asterales	Asteraceae	Arctium minus		daArcMinu1.1	GCA_954870635
Tracheophyta	Eudicotyledons	Asterales	Asteraceae	Artemisia argyi	Xiang Ai	ASM3068699v1	GCA_030686995.1
Tracheophyta	Eudicotyledons	Asterales	Asteraceae	Artemisia tridentata	IDT3	ASM2355856v1	GCA_023558565.1
Tracheophyta	Eudicotyledons	Asterales	Asteraceae	Centaurea solstitialis	CAN-66	ASM3016916v1	GCA_030169165.1
Tracheophyta	Eudicotyledons	Asterales	Asteraceae	Chrysanthemum lavandulifolium	G1	ASM2254549v1	GCA_022545495.1
Tracheophyta	Eudicotyledons	Asterales	Asteraceae	Chrysanthemum makinoi		chrysanthemum makinoi genome sequence	GCA_910596185.1
Tracheophyta	Eudicotyledons	Asterales	Asteraceae	Cichorium intybus	Punajuju	ASM2352571v1	GCA_023525715.1
Tracheophyta	Eudicotyledons	Asterales	Asteraceae	Cynara cardunculus	2C	CcrdV1.1	GCA_001531365.2
Tracheophyta	Eudicotyledons	Asterales	Asteraceae	Erigeron canadensis	Cc75	C_canadensis_v1	GCF_010389155.1
Tracheophyta	Eudicotyledons	Asterales	Asteraceae	Flaveria linearis	s2018M-1	ASM2408581v1	GCA_024085815.1
Tracheophyta	Eudicotyledons	Asterales	Asteraceae	Flaveria ramosissima	s2016G-1	ASM2521556v1	GCA_025215565.1
Tracheophyta	Eudicotyledons	Asterales	Asteraceae	Flaveria robusta	s2016T-1	ASM2550641v1	GCA_025506415.1
Tracheophyta	Eudicotyledons	Asterales	Asteraceae	Flaveria sonorensis	c2018M-1	ASM2550650v1	GCA_025506505.1
Tracheophyta	Eudicotyledons	Asterales	Asteraceae	Flaveria trinervia	s2016s-1	ASM2550651v1	GCA_025506515.1
Tracheophyta	Eudicotyledons	Asterales	Asteraceae	Glebionis coronaria	huangdicai	Gcor_v1	GCA_025667525.1
Tracheophyta	Eudicotyledons	Asterales	Asteraceae	Helianthus annuus	XRQ/B	HanXRQr2.0-SUNRISE	GCF_002127325.2
Tracheophyta	Eudicotyledons	Asterales	Asteraceae	Lactuca saligna	CGN05327	Lactuca_saligna	GCA_949927565.1
Tracheophyta	Eudicotyledons	Asterales	Asteraceae	Lactuca sativa	Salinas	Lsat_Salinas_v11	GCF_002870075.4
Tracheophyta	Eudicotyledons	Asterales	Asteraceae	Mikania micrantha	NLD-2019	ASM936387v1	GCA_009363875.1
Tracheophyta	Eudicotyledons	Asterales	Asteraceae	Pseudognaphalium luteoalbum		daPseLute1.1	GCA_963422505.1
Tracheophyta	Eudicotyledons	Asterales	Asteraceae	Pulicaria dysenterica		daPulDyse1.2	GCA_947179395.2
Tracheophyta	Eudicotyledons	Asterales	Asteraceae	Smallanthus sonchifolius	Yunnan	ASM2352597v1	GCA_023525975.1
Tracheophyta	Eudicotyledons	Asterales	Asteraceae	Tagetes erecta	WSJ	ASM3086718v1	GCA_030867185.1
Tracheophyta	Eudicotyledons	Asterales	Campanulaceae	Codonopsis lanceolata	NIHHS 239928	Bonnet_bellflower_draft_genome_2.0	GCA_013146195.2
Tracheophyta	Eudicotyledons	Asterales	Campanulaceae	Platycodon grandiflorus	Jangbaek-doraji isolate 209935	ASM1662434v1	GCA_016624345.1
Tracheophyta	Eudicotyledons	Asterales	Eucommiaceae	Eucommia ulmoides	Weixian	ASM1664770v1	GCA_016647705.1
Tracheophyta	Eudicotyledons	Boraginales	Boraginaceae	Echium plantagineum	N1-2015	ASM341249v2	GCA_003412495.2
Tracheophyta	Eudicotyledons	Brassicales	Akaniaceae	Bretschneidera sinensis	HZ_2021	ASM2393514v1	GCA_023935145.1
Tracheophyta	Eudicotyledons	Brassicales	Brassicaceae	Arabidopsis arenosa	MJ09-4	AARE701a	GCA_905216605.1
Tracheophyta	Eudicotyledons	Brassicales	Brassicaceae	Arabidopsis lyrata	MJ09-11	ALyr_1.0	GCA_026151145.1
Tracheophyta	Eudicotyledons	Brassicales	Brassicaceae	Arabidopsis suecica	As9502	ASM1920280v1	GCA_019202805.1
Tracheophyta	Eudicotyledons	Brassicales	Brassicaceae	Arabidopsis thaliana	Columbia	TAIR10.1	GCF_000001735.4
Tracheophyta	Eudicotyledons	Brassicales	Brassicaceae	Arabis alpina		MPIPZ.v5	GCA_900128785.1
Tracheophyta	Eudicotyledons	Brassicales	Brassicaceae	Arabis montbretiana	HEID:809801 (BM7968)	MPIPZ_Amontbretiana_3.1	GCA_001484125.2
Tracheophyta	Eudicotyledons	Brassicales	Brassicaceae	Boechera divaricarpa	M4B	BoeM4B	GCA_026770425.1
Tracheophyta	Eudicotyledons	Brassicales	Brassicaceae	Boechera stricta		NTU_Bstr_SAD12_2.2	GCA_018361395.1
Tracheophyta	Eudicotyledons	Brassicales	Brassicaceae	Brassica carinata	sxm20200214	ASM1677196v1	GCA_016771965.1
Tracheophyta	Eudicotyledons	Brassicales	Brassicaceae	Brassica juncea	Sichuan Huangzi	ASM1870372v1	GCA_018703725.1
Tracheophyta	Eudicotyledons	Brassicales	Brassicaceae	Brassica napus	Da-Ae	Da-Ae	GCF_020379485.1
Tracheophyta	Eudicotyledons	Brassicales	Brassicaceae	Brassica nigra	Sangam	ASM2669127v1	GCA_026691275.1
Tracheophyta	Eudicotyledons	Brassicales	Brassicaceae	Brassica oleracea	TO1000	BOL	GCF_000695525.1
Tracheophyta	Eudicotyledons	Brassicales	Brassicaceae	Brassica rapa	Chiifu-401-42	CAAS_Brap_v3.01	GCF_000309985.2
Tracheophyta	Eudicotyledons	Brassicales	Brassicaceae	Camelina hispida	hispida	ASM2365750v1	GCA_023657505.1
Tracheophyta	Eudicotyledons	Brassicales	Brassicaceae	Camelina laxa	DAO 902768	ASM2403449v1	GCA_024034495.1
Tracheophyta	Eudicotyledons	Brassicales	Brassicaceae	Camelina neglecta	DAO 902176	ASM2386406v1	GCA_023864065.1
Tracheophyta	Eudicotyledons	Brassicales	Brassicaceae	Camelina sativa	DH55	Cs	GCF_000633955.1
Tracheophyta	Eudicotyledons	Brassicales	Brassicaceae	Cardamine occulta	ZGX-2022	CEMPS_Cocculta_1.0	GCA_028015245.1
Tracheophyta	Eudicotyledons	Brassicales	Brassicaceae	Cochlearia excelsa		C_excelsa_V5	GCA_963556525.1
Tracheophyta	Eudicotyledons	Brassicales	Brassicaceae	Erysimum cheiranthoides	Elbtalaue	BTI_Eche1.2	GCA_011420285.1
Tracheophyta	Eudicotyledons	Brassicales	Brassicaceae	Isatis tinctoria	I672	ASM1057779v1	GCA_010577795.1
Tracheophyta	Eudicotyledons	Brassicales	Brassicaceae	Orychophragmus violaceus	wuhan ov	ASM3018013v1	GCA_030180135.1
Tracheophyta	Eudicotyledons	Brassicales	Brassicaceae	Pugionium cornutum	SCU-Liu-2020	ASM1890193v1	GCA_018901935.1
Tracheophyta	Eudicotyledons	Brassicales	Brassicaceae	Raphanus raphanistrum	RS09	IVFCAAS_Rs09_1.0	GCA_019706035.1
Tracheophyta	Eudicotyledons	Brassicales	Brassicaceae	Raphanus sativus	WK10039	ASM80110v3reference	GCF_000801105.2
Tracheophyta	Eudicotyledons	Brassicales	Brassicaceae	Schrenkiella parvula		Eutrema_parvulum_v01	GCA_000218505.1
Tracheophyta	Eudicotyledons	Brassicales	Brassicaceae	Thlaspi arvense		T_arvense_v2	GCA_911865555.2
Tracheophyta	Eudicotyledons	Brassicales	Caricaceae	Carica papaya	Sunset	sunset	GCA_022788785.1
Tracheophyta	Eudicotyledons	Buxales	Buxaceae	Buxus sempervirens		drBuxSemp1.1	GCA_947561395.1
Tracheophyta	Eudicotyledons	Caryophyllales	Amaranthaceae	Amaranthus cruentus	Arusha	ASM1942575v1	GCA_019425755.1
Tracheophyta	Eudicotyledons	Caryophyllales	Amaranthaceae	Amaranthus hypochondriacus	AhG2s	IBAB_Ahyp_2.0	GCA_000753965.2
Tracheophyta	Eudicotyledons	Caryophyllales	Amaranthaceae	Amaranthus tricolor	Red	ASM2621246v1	GCF_026212465.1
Tracheophyta	Eudicotyledons	Caryophyllales	Amaranthaceae	Beta vulgaris	EL10	EL10.2	GCA_026745355.1
Tracheophyta	Eudicotyledons	Caryophyllales	Caryophyllaceae	Agrostemma githago		dcAgrGith1.1	GCA_958450325.1
Tracheophyta	Eudicotyledons	Caryophyllales	Caryophyllaceae	Dianthus caryophyllus	Scarlet Queen	ASM2309106v1	GCA_023091065.1
Tracheophyta	Eudicotyledons	Caryophyllales	Caryophyllaceae	Silene conica	ABR	ASM2925568v2	GCA_029255685.2
Tracheophyta	Eudicotyledons	Caryophyllales	Caryophyllaceae	Spergularia bocconei		dcSpeBocc1.1	GCA_963457585.1
Tracheophyta	Eudicotyledons	Caryophyllales	Chenopodiaceae	Chenopodium album		dcCheAlbu1.1	GCA_948465745.1
Tracheophyta	Eudicotyledons	Caryophyllales	Chenopodiaceae	Chenopodium formosanum	Tai-2	ASM2450015v1	GCA_024500155.1
Tracheophyta	Eudicotyledons	Caryophyllales	Chenopodiaceae	Dysphania ambrosioides	P I604781	BYU_DyAmbr	GCA_026401315.1
Tracheophyta	Eudicotyledons	Caryophyllales	Chenopodiaceae	Salicornia ramosissima		dcSalRamo1.1	GCA_951394345.1
Tracheophyta	Eudicotyledons	Caryophyllales	Chenopodiaceae	Spinacia oleracea	Varoflay	BTI_SOV_V1	GCF_020520425.1
Tracheophyta	Eudicotyledons	Caryophyllales	Plumbaginaceae	Limonium bicolor	LB-2021	SDNU_Libico_1.0	GCA_023374045.1
Tracheophyta	Eudicotyledons	Caryophyllales	Polygonaceae	Fagopyrum tataricum	Pinku1	Ft1.0	GCA_002319775.1
Tracheophyta	Eudicotyledons	Caryophyllales	Polygonaceae	Polygonum aviculare		dcPolAvic1.1	GCA_934048045.1
Tracheophyta	Eudicotyledons	Caryophyllales	Portulacaceae	Portulaca oleracea	XW_2022a	ASM2958216v1	GCA_029582165.1
Tracheophyta	Eudicotyledons	Caryophyllales	Tamaricaceae	Tamarix chinensis	Lucheng No.1	ASM3054977v1	GCA_030549775.1
Tracheophyta	Eudicotyledons	Celastrales	Celastraceae	Tripterygium wilfordii	XIE 37	ASM1340144v1	GCF_013401445.1
Tracheophyta	Eudicotyledons	Chloranthales	Chloranthaceae	Chloranthus sessilifolius	YY-2021	ASM2101899v1	GCA_021018995.1
Tracheophyta	Eudicotyledons	Cornales	Cornaceae	Cornus controversa	Cco20220522-01	ASM2654522v1	GCA_026545225.1
Tracheophyta	Eudicotyledons	Cornales	Nyssaceae	Nyssa sinensis	J267	ASM863837v1	GCA_008638375.1
Tracheophyta	Eudicotyledons	Cucurbitales	Begoniaceae	Begonia loranthoides	FLGS-2017-001	ASM2243306v1	GCA_022433065.1
Tracheophyta	Eudicotyledons	Cucurbitales	Begoniaceae	Begonia masoniana	FLGS-2017-002	ASM2243297v1	GCA_022432975.1
Tracheophyta	Eudicotyledons	Cucurbitales	Begoniaceae	Begonia peltatifolia	FLGS-2017-004	ASM2243305v1	GCA_022433055.1
Tracheophyta	Eudicotyledons	Cucurbitales	Coriariaceae	Coriaria nepalensis	Cnep1	ASM2718624v1	GCA_027186245.1
Tracheophyta	Eudicotyledons	Cucurbitales	Cucurbitaceae	Benincasa hispida	B227	ASM972705v1	GCF_009727055.1
Tracheophyta	Eudicotyledons	Cucurbitales	Cucurbitaceae	Citrullus amarus	USVL246	USVL246_Cama_v1	GCA_030954535.1
Tracheophyta	Eudicotyledons	Cucurbitales	Cucurbitaceae	Citrullus lanatus	Kordofan	cordophanus_v1	GCA_018142915.1
Tracheophyta	Eudicotyledons	Cucurbitales	Cucurbitaceae	Citrullus mucosospermus	USVL531	USVL531_CMuc_1.0	GCA_030954485.1
Tracheophyta	Eudicotyledons	Cucurbitales	Cucurbitaceae	Cucumis hystrix	CH01	ASM2568884v1	GCA_025688845.1
Tracheophyta	Eudicotyledons	Cucurbitales	Cucurbitaceae	Cucumis melo	AY	USDA_Cmelo_AY_1.0	GCF_025177605.1
Tracheophyta	Eudicotyledons	Cucurbitales	Cucurbitaceae	Cucumis sativus	9930	Cucumber_9930_V3	GCF_000004075.3
Tracheophyta	Eudicotyledons	Cucurbitales	Cucurbitaceae	Cucurbita argyrosperma	JBR-2021	UNAM_Csor_1.0	GCA_018691285.1
Tracheophyta	Eudicotyledons	Cucurbitales	Cucurbitaceae	Cucurbita pepo	mu-cu-16	ASM280686v2	GCF_002806865.2
Tracheophyta	Eudicotyledons	Cucurbitales	Cucurbitaceae	Gynostemma pentaphyllum	JGL-2020	JGL_1.0	GCA_020536105.1
Tracheophyta	Eudicotyledons	Cucurbitales	Cucurbitaceae	Herpetospermum pedunculosum	11	ASM2801716v1	GCA_028017165.1
Tracheophyta	Eudicotyledons	Cucurbitales	Cucurbitaceae	Lagenaria siceraria	Hangzhou gourd	ZAAS_Lsic_2.0	GCA_002890555.2
Tracheophyta	Eudicotyledons	Cucurbitales	Cucurbitaceae	Luffa acutangula	AG-4	ASM1229521v1	GCA_012295215.1
Tracheophyta	Eudicotyledons	Cucurbitales	Cucurbitaceae	Luffa aegyptiaca	P93075	ASM1713956v1	GCA_017139565.1
Tracheophyta	Eudicotyledons	Dipsacales	Adoxaceae	Sambucus nigra		daSamNigr1.1	GCA_949130495.1
Tracheophyta	Eudicotyledons	Dipsacales	Caprifoliaceae	Lonicera japonica	Sijihua	ASM2146441v1	GCA_021464415.1
Tracheophyta	Eudicotyledons	Ericales	Actinidiaceae	Actinidia chinensis	Hongyang	ASM966300v1	GCA_009663005.1
Tracheophyta	Eudicotyledons	Ericales	Actinidiaceae	Actinidia deliciosa	284548	ASM2445417v1	GCA_024454175.1
Tracheophyta	Eudicotyledons	Ericales	Actinidiaceae	Actinidia eriantha	MHT-2021	MaoHua_MHT	GCA_019202715.1
Tracheophyta	Eudicotyledons	Ericales	Balsaminaceae	Impatiens glandulifera	dImpGla2	dImpGla2.1	GCF_907164915.1
Tracheophyta	Eudicotyledons	Ericales	Ebenaceae	Diospyros kaki	Taishuu	DKaki_1.0	GCA_028551355.1
Tracheophyta	Eudicotyledons	Ericales	Ebenaceae	Diospyros lotus	W01	ASM1463335v1	GCA_014633355.1
Tracheophyta	Eudicotyledons	Ericales	Ericaceae	Rhododendron griersonianum	WSP0	RGv1.1	GCA_018127125.1
Tracheophyta	Eudicotyledons	Ericales	Ericaceae	Rhododendron henanense	R.LB	ASM2056784v1	GCA_020567845.1
Tracheophyta	Eudicotyledons	Ericales	Ericaceae	Rhododendron molle	AT1	RHMOLv1	GCA_025413875.1
Tracheophyta	Eudicotyledons	Ericales	Ericaceae	Rhododendron ovatum	QSH	ZJU_Rovatum_v1	GCA_019656835.1
Tracheophyta	Eudicotyledons	Ericales	Ericaceae	Rhododendron simsii	adult_tree_wgs_1	ASM1428224v1	GCA_014282245.1
Tracheophyta	Eudicotyledons	Ericales	Ericaceae	Rhododendron vialii	Sample 1	ASM3025357v1	GCF_030253575.1
Tracheophyta	Eudicotyledons	Ericales	Ericaceae	Rhododendron williamsianum	RSF 1966-606	ASM974610v1	GCA_009746105.1
Tracheophyta	Eudicotyledons	Ericales	Ericaceae	Vaccinium darrowii	NJ 8807/NJ 8810	USDA_Vadar_1.0_pri	GCA_020921065.1
Tracheophyta	Eudicotyledons	Ericales	Ericaceae	Vaccinium macrocarpon	Ben Lear	ASM2260669v1	GCA_022606695.1
Tracheophyta	Eudicotyledons	Ericales	Ericaceae	Vaccinium myrtillus	NK2018	VacMyr_v1.0	GCA_016920895.1
Tracheophyta	Eudicotyledons	Ericales	Sapotaceae	Vitellaria paradoxa	KA01	ASM1991606v1	GCA_019916065.1
Tracheophyta	Eudicotyledons	Ericales	Theaceae	Camellia lanceoleosa	SQ_2022a	XYYC_v1.0	GCA_025200525.1
Tracheophyta	Eudicotyledons	Ericales	Theaceae	Camellia oleifera	CON1	ASM2231669v1	GCA_022316695.1
Tracheophyta	Eudicotyledons	Ericales	Theaceae	Camellia sinensis	Assam SA-6	ASM2053656v1	GCA_020536565.1
Tracheophyta	Eudicotyledons	Fabales	Fabaceae	Abrus pulchellus	JGC-1	GCA_023634445.1	ASM2363444v1
Tracheophyta	Eudicotyledons	Fabales	Fabaceae	Aeschynomene evenia	CIAT22838	IRD_Aeve_1.1	GCA_013621005.1
Tracheophyta	Eudicotyledons	Fabales	Fabaceae	Amphicarpaea edgeworthii	AE-2020	ASM1484372v1	GCA_014843725.1
Tracheophyta	Eudicotyledons	Fabales	Fabaceae	Arachis duranensis	V14167	aradu.V14167.gnm2.J7QH	GCF_000817695.3
Tracheophyta	Eudicotyledons	Fabales	Fabaceae	Arachis hypogaea	Tifrunner	Arahy.01, arahy.Tifrunner.gnm1.KYV3	GCF_003086295.2
Tracheophyta	Eudicotyledons	Fabales	Fabaceae	Arachis ipaensis	K30076	Araip1.1	GCF_000816755.2
Tracheophyta	Eudicotyledons	Fabales	Fabaceae	Arachis monticola	PI 263393	ASM306328v2	GCA_003063285.2
Tracheophyta	Eudicotyledons	Fabales	Fabaceae	Arachis stenosperma	V10309	arast.V10309.gnm1.PFL2	GCA_014773155.1
Tracheophyta	Eudicotyledons	Fabales	Fabaceae	Bauhinia variegata	BV-YZ2020	ASM2237911v2	GCA_022379115.2
Tracheophyta	Eudicotyledons	Fabales	Fabaceae	Cajanus cajan		C.cajan_V1.1	GCF_000340665.2
Tracheophyta	Eudicotyledons	Fabales	Fabaceae	Cicer arietinum	CDC Frontier	ASM33114v1	GCF_000331145.1
Tracheophyta	Eudicotyledons	Fabales	Fabaceae	Cicer reticulatum	PI489777	ASM368901v2	GCA_003689015.2
Tracheophyta	Eudicotyledons	Fabales	Fabaceae	Dalbergia cochinchinensis	GSW-2023c	Dcoc_1.0	GCA_031216125.1
Tracheophyta	Eudicotyledons	Fabales	Fabaceae	Dalbergia cultrata	GSW-2023d	Dcul_1.0	GCA_031216105.1
Tracheophyta	Eudicotyledons	Fabales	Fabaceae	Glycine latifolia	USDA:GRIN:PI 559298	G.lat_10XGenomicsChromium.v1	GCA_013407115.1
Tracheophyta	Eudicotyledons	Fabales	Fabaceae	Glycine max	Williams 82	Glycine_max_v4.0	GCF_000004515.6
Tracheophyta	Eudicotyledons	Fabales	Fabaceae	Glycine soja	W05	ASM419377v2	GCF_004193775.1
Tracheophyta	Eudicotyledons	Fabales	Fabaceae	Glycyrrhiza uralensis	Kyoto	Glur_r1.0	GCA_030159175.1
Tracheophyta	Eudicotyledons	Fabales	Fabaceae	Inga leiocalycina		drIngLeio1.1	GCA_963242795.1
Tracheophyta	Eudicotyledons	Fabales	Fabaceae	Inga oerstediana		drIngOers1.1	GCA_963210345.1
Tracheophyta	Eudicotyledons	Fabales	Fabaceae	Lablab purpureus	Highworth	ILRI_Lpur	GCA_030347555.1
Tracheophyta	Eudicotyledons	Fabales	Fabaceae	Lotus japonicus		LjGifu_v1.2	GCF_012489685.1
Tracheophyta	Eudicotyledons	Fabales	Fabaceae	Lupinus albus	Amiga	CNRS_Lalb_1.0	GCA_009771035.1
Tracheophyta	Eudicotyledons	Fabales	Fabaceae	Lupinus angustifolius	Tanjil	LupAngTanjil_v1.0	GCF_001865875.1
Tracheophyta	Eudicotyledons	Fabales	Fabaceae	Medicago arabica	KDTOL10027	drMedArab1.1	GCA_946800305.1
Tracheophyta	Eudicotyledons	Fabales	Fabaceae	Medicago ruthenica	Xinghe	ASM1820801v1	GCA_018208015.1
Tracheophyta	Eudicotyledons	Fabales	Fabaceae	Medicago truncatula	Jemalong A17	MtrunA17r5.0-ANR	GCF_003473485.1
Tracheophyta	Eudicotyledons	Fabales	Fabaceae	Mucuna pruriens	ASM220802v1	ASM2476070v1	GCA_024760705.1
Tracheophyta	Eudicotyledons	Fabales	Fabaceae	Phaseolus lunatus	G27455	COL_Plunatus_1.0	GCA_013389735.1
Tracheophyta	Eudicotyledons	Fabales	Fabaceae	Phaseolus vulgaris	G19833	PhaVulg1_0	GCF_000499845.1
Tracheophyta	Eudicotyledons	Fabales	Fabaceae	Pisum sativum	Zhongwan6	Pisum_sativum_v1a	GCA_900700895.2
Tracheophyta	Eudicotyledons	Fabales	Fabaceae	Pterocarpus macrocarpus	GSW-2023b	Pmac_1.0	GCA_031439585.1
Tracheophyta	Eudicotyledons	Fabales	Fabaceae	Pterocarpus santalinus	GSW-2023a	Psan_1.0	GCA_031439595.1
Tracheophyta	Eudicotyledons	Fabales	Fabaceae	Pueraria montana	lobata cultivar PlobLT13	ASM2517757v1	GCA_025177575.1
Tracheophyta	Eudicotyledons	Fabales	Fabaceae	Senna siamea	GSW-2023e	Ssia_1.0	GCA_031216115.1
Tracheophyta	Eudicotyledons	Fabales	Fabaceae	Senna tora	Myeongyun	ASM1485142v1	GCA_014851425.1
Tracheophyta	Eudicotyledons	Fabales	Fabaceae	Sindora glabra		CAF_Sgla_1.0	GCA_020226215.1
Tracheophyta	Eudicotyledons	Fabales	Fabaceae	Sophora flavescens	ZD01	ZD_Sfla_1.0	GCA_030762895.1
Tracheophyta	Eudicotyledons	Fabales	Fabaceae	Spatholobus suberectus	SS-2018	ASM432916v1	GCA_004329165.1
Tracheophyta	Eudicotyledons	Fabales	Fabaceae	Sphenostylis stenocarpa		hybrid_with_Hi-C	GCA_963425845.1
Tracheophyta	Eudicotyledons	Fabales	Fabaceae	Trifolium dubium		drTriDubi3.1	GCA_951804385.1
Tracheophyta	Eudicotyledons	Fabales	Fabaceae	Trifolium fragiferum	KDTOL10398	drTriFrag1.1	GCA_954870985.1
Tracheophyta	Eudicotyledons	Fabales	Fabaceae	Trifolium occidentale	Margot Forde Germplasm Centre #OCD16	Agr_To.v5	GCA_012979555.1
Tracheophyta	Eudicotyledons	Fabales	Fabaceae	Trifolium pratense	HEN17-A07	ARS_RC_1.1	GCF_020283565.1
Tracheophyta	Eudicotyledons	Fabales	Fabaceae	Trifolium repens	Crau-derivative	AgR_To_v5	GCA_005869975.1
Tracheophyta	Eudicotyledons	Fabales	Fabaceae	Trifolium subterraneum	KDTOL10427	drTriSubt1.1	GCA_951799995.1
Tracheophyta	Eudicotyledons	Fabales	Fabaceae	Vicia sativa	South Australia	ASM2176476v1	GCA_021764765.1
Tracheophyta	Eudicotyledons	Fabales	Fabaceae	Vicia villosa	HV-30	Vvil1.0	GCF_029867415.1
Tracheophyta	Eudicotyledons	Fabales	Fabaceae	Vigna angularis	Jingnong 6	Vigan1.1	GCF_001190045.1
Tracheophyta	Eudicotyledons	Fabales	Fabaceae	Vigna mungo	CN80	ASM1342719v1	GCA_013427195.1
Tracheophyta	Eudicotyledons	Fabales	Fabaceae	Vigna radiata	VC1973A	Vradiata_ver6	GCF_000741045.1
Tracheophyta	Eudicotyledons	Fabales	Fabaceae	Vigna reflexopilosa	glabra	ASM2774278v1	GCA_027742785.1
Tracheophyta	Eudicotyledons	Fabales	Fabaceae	Vigna umbellata	VRB3	Vumbellata_1.0	GCA_029865625.1
Tracheophyta	Eudicotyledons	Fabales	Fabaceae	Vigna unguiculata	IT97K-499-35	ASM411807v2	GCA_004118075.2
Tracheophyta	Eudicotyledons	Fabales	Papilionoideae	Oxytropis ochrocephala	locoweed isolate D105-S01-01	ASM2091643v1	GCA_020916435.1
Tracheophyta	Eudicotyledons	Fabales	Quillajaceae	Quillaja saponaria	S10	Quisap_AO_1.2	GCA_029379385.1
Tracheophyta	Eudicotyledons	Fagales	Betulaceae	Alnus glutinosa		dhAlnGlut1.1	GCA_958979055.1
Tracheophyta	Eudicotyledons	Fagales	Betulaceae	Carpinus fangiana	Cfa_2016G	ASM693729v1	GCA_006937295.1
Tracheophyta	Eudicotyledons	Fagales	Betulaceae	Carpinus viminea		ASM1334876v1	GCA_013348765.1
Tracheophyta	Eudicotyledons	Fagales	Betulaceae	Corylus avellana	Tombul	CavTom2PMs-1.0	GCF_901000735.1
Tracheophyta	Eudicotyledons	Fagales	Betulaceae	Corylus heterophylla	R026	ASM1640334v1	GCA_016403345.1
Tracheophyta	Eudicotyledons	Fagales	Casuarinaceae	Casuarina cunninghamiana	YG_2022c	ASM2855148v1	GCA_028551485.1
Tracheophyta	Eudicotyledons	Fagales	Casuarinaceae	Casuarina equisetifolia	YG_2022a	ASM2855147v1	GCA_028551475.1
Tracheophyta	Eudicotyledons	Fagales	Casuarinaceae	Casuarina glauca	YG_2022b	ASM2855139v1	GCA_028551395.1
Tracheophyta	Eudicotyledons	Fagales	Fagaceae	Fagus sylvatica		Bhaga_Chr	GCA_907173295.1
Tracheophyta	Eudicotyledons	Fagales	Fagaceae	Quercus aquifolioides	Qaqu01.1	ASM1902251v1	GCA_019022515.1
Tracheophyta	Eudicotyledons	Fagales	Fagaceae	Quercus dentata	Qdleaves-2020	ASM2821601v1	GCA_028216015.1
Tracheophyta	Eudicotyledons	Fagales	Fagaceae	Quercus gilva	YC01	ASM2362138v1	GCA_023621385.1
Tracheophyta	Eudicotyledons	Fagales	Fagaceae	Quercus glauca	JXL012	g3h1	GCA_023736055.1
Tracheophyta	Eudicotyledons	Fagales	Fagaceae	Quercus ilex	MR-2023	ASM3272785v1	GCA_032727855.1
Tracheophyta	Eudicotyledons	Fagales	Fagaceae	Quercus lobata	SW786	ValleyOak3.0	GCF_001633185.1
Tracheophyta	Eudicotyledons	Fagales	Fagaceae	Quercus mongolica	Qm_2020SYAU	ASM1169623v1	GCA_011696235.1
Tracheophyta	Eudicotyledons	Fagales	Fagaceae	Quercus variabilis	HB	ASM3044515v1	GCA_030445155.1
Tracheophyta	Eudicotyledons	Fagales	Juglandaceae	Carya illinoinensis	Pawnee	C.illinoinensisPawnee_v1	GCF_018687715.1
Tracheophyta	Eudicotyledons	Fagales	Juglandaceae	Cyclocarya paliurus	2PG2023	ASM2985693v1	GCA_029856935.1
Tracheophyta	Eudicotyledons	Fagales	Juglandaceae	Juglans mandshurica	NFU_2021	NFU_Jman_1.0	GCA_022457165.1
Tracheophyta	Eudicotyledons	Fagales	Juglandaceae	Juglans nigra	N1	ASM291648v2	GCA_002916485.2
Tracheophyta	Eudicotyledons	Fagales	Juglandaceae	Juglans regia	Chandler	Walnut 2.0	GCF_001411555.2
Tracheophyta	Eudicotyledons	Fagales	Myricaceae	Morella rubra	Y2012-145	Mru_ZJU_2	GCA_003952965.2
Tracheophyta	Eudicotyledons	Gentianales	Apocynaceae	Asclepias syriaca	BTI_100	Asclepias_syriaca_v1.0_chromosomes	GCA_027405835.1
Tracheophyta	Eudicotyledons	Gentianales	Apocynaceae	Catharanthus roseus	sample1	ASM2450571v1	GCA_024505715.1
Tracheophyta	Eudicotyledons	Gentianales	Gentianaceae	Gentiana dahurica	GD1997	ASM2450014v1	GCA_024500145.1
Tracheophyta	Eudicotyledons	Gentianales	Gentianaceae	Gentiana macrophylla	Zhou2019090401	ASM2621497v1	GCA_026214975.1
Tracheophyta	Eudicotyledons	Gentianales	Rubiaceae	Coffea arabica	Caturra red isolate CCC135-36	Cara_1.0	GCF_003713225.1
Tracheophyta	Eudicotyledons	Gentianales	Rubiaceae	Coffea canephora	DH200=94	AUK_PRJEB4211_v1	GCA_900059795.1
Tracheophyta	Eudicotyledons	Gentianales	Rubiaceae	Coffea eugenioides	CCC68of	Ceug_1.0	GCF_003713205.1
Tracheophyta	Eudicotyledons	Gentianales	Rubiaceae	Coffea humblotiana	BM19/20	IRD_Cohum_1.0	GCA_023065735.1
Tracheophyta	Eudicotyledons	Gentianales	Rubiaceae	Gardenia jasminoides	1-9	ASM1310374v1	GCA_013103745.1
Tracheophyta	Eudicotyledons	Gentianales	Rubiaceae	Gynochthodes officinalis	JW2020	ASM2008022v1	GCA_020080225.1
Tracheophyta	Eudicotyledons	Gentianales	Rubiaceae	Knoxia roxburghii	Krox-001	ASM3037822v1	GCA_030378225.1
Tracheophyta	Eudicotyledons	Gentianales	Rubiaceae	Leptodermis oblonga	Rui-Jiang Wang 3514	O1	GCA_016801395.1
Tracheophyta	Eudicotyledons	Gentianales	Rubiaceae	Mitragyna speciosa	kratom01	ASM2472124v1	GCA_024721245.1
Tracheophyta	Eudicotyledons	Gentianales	Rubiaceae	Oldenlandia corymbosa		Ocorymbosa-M15.v1	GCA_949775105.1
Tracheophyta	Eudicotyledons	Gentianales	Rubiaceae	Sherardia arvensis		daSheArve1.1	GCA_948330725.1
Tracheophyta	Eudicotyledons	Lamiales	Acanthaceae	Andrographis paniculata	SW001	ASM435440v1	GCA_004354405.1
Tracheophyta	Eudicotyledons	Lamiales	Acanthaceae	Avicennia marina	PICH2015	amgenome_v1.0	GCA_019155195.1
Tracheophyta	Eudicotyledons	Lamiales	Bignoniaceae	Jacaranda mimosifolia	chengdu1	Jmimo_V1	GCA_018894105.1
Tracheophyta	Eudicotyledons	Lamiales	Gesneriaceae	Primulina eburnea	SZY01	ASM2296580v1	GCA_022965805.1
Tracheophyta	Eudicotyledons	Lamiales	Gesneriaceae	Primulina huaijiensis	GDHJ02	ASM1229523v1	GCA_012295235.1
Tracheophyta	Eudicotyledons	Lamiales	Gesneriaceae	Primulina tabacum	GXHZ01	ASM2559414v1	GCA_025594145.1
Tracheophyta	Eudicotyledons	Lamiales	Lamiaceae	Lavandula angustifolia	Munstead	UGA_lav_v1	GCA_028984105.1
Tracheophyta	Eudicotyledons	Lamiales	Lamiaceae	Leonurus japonicus	YMC-2023	ASM3076286v1	GCA_030762865.1
Tracheophyta	Eudicotyledons	Lamiales	Lamiaceae	Mentha longifolia	CMEN585	Mlong_CMEN585_v3	GCA_001642375.2
Tracheophyta	Eudicotyledons	Lamiales	Lamiaceae	Nepeta tenuifolia	JingJie	ASM2949068v1	GCA_029490685.1
Tracheophyta	Eudicotyledons	Lamiales	Lamiaceae	Pogostemon cablin	S1-5	GZUCM_PCab_1.0	GCA_023678885.1
Tracheophyta	Eudicotyledons	Lamiales	Lamiaceae	Salvia hispanica	TCC Black 2014	UniMelb_Shisp_WGS_1.0	GCF_023119035.1
Tracheophyta	Eudicotyledons	Lamiales	Lamiaceae	Salvia miltiorrhiza	Shanhuang	IMPLAD_Smil_shh	GCF_028751815.1
Tracheophyta	Eudicotyledons	Lamiales	Lamiaceae	Salvia splendens	huo1	SspV2	GCF_004379255.1
Tracheophyta	Eudicotyledons	Lamiales	Lamiaceae	Scutellaria baicalensis	Sb-2017	ASM577160v1	GCA_005771605.1
Tracheophyta	Eudicotyledons	Lamiales	Lamiaceae	Scutellaria barbata	Sbb2019	ASM2865439v1	GCA_028654395.1
Tracheophyta	Eudicotyledons	Lamiales	Lamiaceae	Scutellaria galericulata		daScuGale1.1	GCA_946896805.1
Tracheophyta	Eudicotyledons	Lamiales	Lamiaceae	Scutellaria minor		daScuMino1.1	GCA_954870855.1
Tracheophyta	Eudicotyledons	Lamiales	Lamiaceae	Thymus mandschuricus	JL-2020	ASM2937933v1	GCA_029379335.1
Tracheophyta	Eudicotyledons	Lamiales	Lamiaceae	Thymus quinquecostatus	CNT39	ASM2422231v1	GCA_024222315.1
Tracheophyta	Eudicotyledons	Lamiales	Lamioideae	Agastache rugosa	AR01	ASM3147098v1	GCA_031470985.1
Tracheophyta	Eudicotyledons	Lamiales	Lamioideae	Ballota nigra		daBalNigr1.1	GCA_947034835.1
Tracheophyta	Eudicotyledons	Lamiales	Lentibulariaceae	Utricularia gibba	Umecuaro	U_gibba_v2	GCA_002189035.1
Tracheophyta	Eudicotyledons	Lamiales	Oleaceae	Forsythia suspensa	LQ	ASM2363800v1	GCA_023638005.1
Tracheophyta	Eudicotyledons	Lamiales	Oleaceae	Forsythia viridissima	JZH	ASM3027915v1	GCA_030279155.1
Tracheophyta	Eudicotyledons	Lamiales	Oleaceae	Fraxinus excelsior		FRAX_001_PL	GCA_019097785.1
Tracheophyta	Eudicotyledons	Lamiales	Oleaceae	Fraxinus pennsylvanica		Fraxinus pennsylvanica genome version 1.5	GCA_912172775.2
Tracheophyta	Eudicotyledons	Lamiales	Oleaceae	Jasminum sambac	Hutoumoli	ASM1822364v1	GCA_018223645.1
Tracheophyta	Eudicotyledons	Lamiales	Oleaceae	Ligustrum vulgare		daLigVulg1.1	GCA_963555705.1
Tracheophyta	Eudicotyledons	Lamiales	Oleaceae	Olea europaea	OG-1	O_europaea_v1	GCF_002742605.1
Tracheophyta	Eudicotyledons	Lamiales	Oleaceae	Osmanthus fragrans	Liuyejingui	O.fragrans.LYG.hic.fasta	GCA_019395295.1
Tracheophyta	Eudicotyledons	Lamiales	Orobanchaceae	Euphrasia confusa		daEupConf1.1	GCA_954870475.1
Tracheophyta	Eudicotyledons	Lamiales	Paulowniaceae	Paulownia fortunei	PF2021	Paulownia fortunei Genome V1.0	GCA_019321725.1
Tracheophyta	Eudicotyledons	Lamiales	Pedaliaceae	Sesamum indicum	Zhongzhi n 13	S_indicum_v1.0	GCF_000512975.1
Tracheophyta	Eudicotyledons	Lamiales	Plantaginaceae	Linaria vulgaris		daLinVulg1.1	GCA_948329865.1
Tracheophyta	Eudicotyledons	Lamiales	Plantaginaceae	Misopates orontium		daMisOron1.1	GCA_946800315.1
Tracheophyta	Eudicotyledons	Lamiales	Plantaginaceae	Penstemon barbatus	CAW14	Pbar.2022.LG	GCA_003313485.2
Tracheophyta	Eudicotyledons	Lamiales	Plantaginaceae	Plantago major	PM-20190226	Plantago_major_Chr	GCA_026545765.1
Tracheophyta	Eudicotyledons	Lamiales	Plantaginaceae	Plantago ovata	WT-2017	UofA_Burton_1	GCA_028274465.1
Tracheophyta	Eudicotyledons	Lamiales	Scrophulariaceae	Buddleja alternifolia	LA-IB0	BAv1.1	GCA_019426215.1
Tracheophyta	Eudicotyledons	Laurales	Calycanthaceae	Chimonanthus praecox	HH(Hongyun)	ASM2211386v1	GCA_022113865.1
Tracheophyta	Eudicotyledons	Laurales	Calycanthaceae	Chimonanthus salicifolius	LYLM-1	ASM1335033v1	GCA_013350335.1
Tracheophyta	Eudicotyledons	Laurales	Lauraceae	Litsea cubeba	Lcu1	ASM1293172v1	GCA_012931725.1
Tracheophyta	Eudicotyledons	Laurales	Lauraceae	Persea americana	Hass	ASM2985273v1	GCA_029852735.1
Tracheophyta	Eudicotyledons	Malpighiales	Erythroxylaceae	Erythroxylum novogranatense	KIB-2018	ASM2989138v1	GCA_029891385.1
Tracheophyta	Eudicotyledons	Malpighiales	Euphorbiaceae	Euphorbia peplus		ASM2841179v1	GCA_028411795.1
Tracheophyta	Eudicotyledons	Malpighiales	Euphorbiaceae	Hevea brasiliensis	MT/VB/25A 57/8	ASM3005281v1	GCF_030052815.1
Tracheophyta	Eudicotyledons	Malpighiales	Euphorbiaceae	Manihot esculenta	AM560-2	M.esculenta_v8	GCF_001659605.2
Tracheophyta	Eudicotyledons	Malpighiales	Euphorbiaceae	Mercurialis annua		ddMerAnnu1.2	GCA_937616625.2
Tracheophyta	Eudicotyledons	Malpighiales	Euphorbiaceae	Triadica sebifera	W40	ASM2365362v1	GCA_023653625.1
Tracheophyta	Eudicotyledons	Malpighiales	Linaceae	Linum usitatissimum		ASM22429v2	GCA_000224295.2
Tracheophyta	Eudicotyledons	Malpighiales	Rhizophoraceae	Bruguiera parviflora	BP_RN	ASM1980459v1	GCA_019804595.1
Tracheophyta	Eudicotyledons	Malpighiales	Rhizophoraceae	Ceriops tagal	CT-1	ASM2153325v1	GCA_021533255.1
Tracheophyta	Eudicotyledons	Malpighiales	Rhizophoraceae	Kandelia obovata	Zhangjiangkou	ASM2146430v1	GCA_021464305.1
Tracheophyta	Eudicotyledons	Malpighiales	Salicaceae	Populus davidiana	Odae 19	NIFOS_PopDav_1.0	GCA_030145905.1
Tracheophyta	Eudicotyledons	Malpighiales	Salicaceae	Populus deltoides	I-69	ASM1585260v2	GCA_015852605.2
Tracheophyta	Eudicotyledons	Malpighiales	Salicaceae	Populus nigra	KDTOL10478	ddPopNigr1.1	GCA_951802175.1
Tracheophyta	Eudicotyledons	Malpighiales	Salicaceae	Populus pruinosa	HH101	ASM2641367v1	GCA_026413675.1
Tracheophyta	Eudicotyledons	Malpighiales	Salicaceae	Populus simonii	L-3	Populus_simonii_2.0	GCA_007827005.2
Tracheophyta	Eudicotyledons	Malpighiales	Salicaceae	Populus tomentosa	GM15	PTv2	GCA_018804465.1
Tracheophyta	Eudicotyledons	Malpighiales	Salicaceae	Populus trichocarpa	Nisqually-1	P.trichocarpa_v4.1	GCF_000002775.5
Tracheophyta	Eudicotyledons	Malpighiales	Salicaceae	Salix arbutifolia	JSAF	ASM2190535v1	GCA_021905355.1
Tracheophyta	Eudicotyledons	Malpighiales	Salicaceae	Salix brachista	br00	ASM907833v1	GCA_009078335.1
Tracheophyta	Eudicotyledons	Malpighiales	Salicaceae	Salix dunnii	FAFU-HL-1	SDv1.1	GCA_015731905.1
Tracheophyta	Eudicotyledons	Malpighiales	Salicaceae	Salix exigua	SE967M	Salix_exigua_SE967M	GCA_032356905.1
Tracheophyta	Eudicotyledons	Malpighiales	Salicaceae	Salix koriyanagi	SH3	ASM2922860v1	GCA_029228605.1
Tracheophyta	Eudicotyledons	Malpighiales	Salicaceae	Salix purpurea	94003	94003_HiFi_assembly.asm.bp.p_utg	GCA_027405885.1
Tracheophyta	Eudicotyledons	Malpighiales	Salicaceae	Salix suchowensis	P295	ASM2903076v1	GCA_029030765.1
Tracheophyta	Eudicotyledons	Malpighiales	Salicaceae	Salix udensis	04-BN-051	ASM2920400v1	GCA_029204005.1
Tracheophyta	Eudicotyledons	Malpighiales	Salicaceae	Salix viminalis	JORR	ASM2922846v1	GCA_029228465.1
Tracheophyta	Eudicotyledons	Malvales	Malvaceae	Gossypioides kirkii		ASM561035v1	GCA_005610355.1
Tracheophyta	Eudicotyledons	Malvales	Malvaceae	Gossypium anomalum	GPB1lz	ASM1945542v1	GCA_019455425.1
Tracheophyta	Eudicotyledons	Malvales	Malvaceae	Gossypium arboreum	Shixiya1	Gossypium_arboreum_v1.0	GCF_000612285.1
Tracheophyta	Eudicotyledons	Malvales	Malvaceae	Gossypium aridum	185	ASM1348766v1	GCA_013487665.1
Tracheophyta	Eudicotyledons	Malvales	Malvaceae	Gossypium armourianum	6	ASM1367726v1	GCA_013677265.1
Tracheophyta	Eudicotyledons	Malvales	Malvaceae	Gossypium australe	PA1801	CCRI_HENU_Gaus_1.1	GCA_005393395.2
Tracheophyta	Eudicotyledons	Malvales	Malvaceae	Gossypium barbadense	Pima90	ASM1899795v1	GCA_018997955.1
Tracheophyta	Eudicotyledons	Malvales	Malvaceae	Gossypium bickii	GPG1lz	ASM2550306v1	GCA_025503065.1
Tracheophyta	Eudicotyledons	Malvales	Malvaceae	Gossypium darwinii	1808015.09	Gossypium_darwinii_v1.1	GCA_007990325.1
Tracheophyta	Eudicotyledons	Malvales	Malvaceae	Gossypium davidsonii	27	ASM1367724v1	GCA_013677245.1
Tracheophyta	Eudicotyledons	Malvales	Malvaceae	Gossypium ekmanianum	JBM	ASM2470478v1	GCA_024704785.1
Tracheophyta	Eudicotyledons	Malvales	Malvaceae	Gossypium gossypioides	5	ASM1346749v1	GCA_013467495.1
Tracheophyta	Eudicotyledons	Malvales	Malvaceae	Gossypium harknessii	0	ASM1367725v1	GCA_013677255.1
Tracheophyta	Eudicotyledons	Malvales	Malvaceae	Gossypium herbaceum	wagad	A1.wagad.PGA	GCA_025584905.1
Tracheophyta	Eudicotyledons	Malvales	Malvaceae	Gossypium hirsutum	1008001.06	Gossypium_hirsutum_v2.1	GCF_007990345.1
Tracheophyta	Eudicotyledons	Malvales	Malvaceae	Gossypium klotzschianum	57	ASM1367723v1	GCA_013677235.1
Tracheophyta	Eudicotyledons	Malvales	Malvaceae	Gossypium laxum	4	ASM1351131v1	GCA_013511315.1
Tracheophyta	Eudicotyledons	Malvales	Malvaceae	Gossypium lobatum	157	ASM1346748v1	GCA_013467485.1
Tracheophyta	Eudicotyledons	Malvales	Malvaceae	Gossypium longicalyx	F172	Longicalyx_V5.0	GCA_010883175.1
Tracheophyta	Eudicotyledons	Malvales	Malvaceae	Gossypium mustelinum	1408120.09	Gossypium_mustelinum_v1.1	GCA_007990455.1
Tracheophyta	Eudicotyledons	Malvales	Malvaceae	Gossypium raimondii		Graimondii2_0	GCF_000327365.1
Tracheophyta	Eudicotyledons	Malvales	Malvaceae	Gossypium rotundifolium	GPK201	ASM2550665v1	GCA_025506655.1
Tracheophyta	Eudicotyledons	Malvales	Malvaceae	Gossypium schwendimanii	1	ASM1367727v1	GCA_013677275.1
Tracheophyta	Eudicotyledons	Malvales	Malvaceae	Gossypium stocksii	E1	ZSTU_Gsto	GCA_020496765.1
Tracheophyta	Eudicotyledons	Malvales	Malvaceae	Gossypium sturtianum	GPC1lz	ASM2569851v1	GCA_025698515.1
Tracheophyta	Eudicotyledons	Malvales	Malvaceae	Gossypium thurberi	35	Gothu_v1	GCA_004027125.1
Tracheophyta	Eudicotyledons	Malvales	Malvaceae	Gossypium tomentosum	HAZU-2020-AD3	Gossypium_tomentosum_v1.1	GCA_007990485.1
Tracheophyta	Eudicotyledons	Malvales	Malvaceae	Gossypium turneri	D10-2	ASM804493v1	GCA_008044935.1
Tracheophyta	Eudicotyledons	Malvales	Malvaceae	Hibiscus mutabilis	CDBG198303281	ASM1967100v1	GCA_019671005.1
Tracheophyta	Eudicotyledons	Malvales	Malvaceae	Hibiscus tridactylites		ddHibTrid2.1	GCA_958450335.1
Tracheophyta	Eudicotyledons	Malvales	Malvaceae	Microcos paniculata		ASM3066475v1	GCA_030664755.1
Tracheophyta	Eudicotyledons	Malvales	Malvaceae	Theobroma cacao	B97-61/B2	Criollo_cocoa_genome_V2	GCF_000208745.1
Tracheophyta	Eudicotyledons	Malvales	Thymelaeaceae	Stellera chamaejasme	wild	ASM2458632v1	GCA_024586325.1
Tracheophyta	Eudicotyledons	Myrtales	Lythraceae	Punica granatum	Tunisia-2019	ASM765513v2	GCF_007655135.1
Tracheophyta	Eudicotyledons	Myrtales	Lythraceae	Trapa bicornis	MQ_210607	ASM3006442v1	GCA_030064425.1
Tracheophyta	Eudicotyledons	Myrtales	Lythraceae	Trapa incisa	SS	ASM3006443v1	GCA_030064435.1
Tracheophyta	Eudicotyledons	Myrtales	Melastomataceae	Melastoma candidum	YZ-2022	Mcan_v2	GCA_023653495.1
Tracheophyta	Eudicotyledons	Myrtales	Melastomataceae	Melastoma malabathricum	Zigong02	ASM2981641v1	GCA_029816415.1
Tracheophyta	Eudicotyledons	Myrtales	Myrtaceae	Angophora floribunda	sf002	ASM1418289v1	GCA_014182895.1
Tracheophyta	Eudicotyledons	Myrtales	Myrtaceae	Corymbia calophylla	ANBG752993.2	ASM1418284v1	GCA_014182845.1
Tracheophyta	Eudicotyledons	Myrtales	Myrtaceae	Corymbia citriodora	CV2-018	Ccitriodora_v2_1	GCA_014858505.1
Tracheophyta	Eudicotyledons	Myrtales	Myrtaceae	Corymbia maculata	sf003	ASM1418273v1	GCA_014182735.1
Tracheophyta	Eudicotyledons	Myrtales	Myrtaceae	Eucalyptus albens	ANBG9404812.304	ASM1418269v1	GCA_014182695.1
Tracheophyta	Eudicotyledons	Myrtales	Myrtaceae	Eucalyptus brandiana	CCA5702	ASM1418272v1	GCA_014182725.1
Tracheophyta	Eudicotyledons	Myrtales	Myrtaceae	Eucalyptus caleyi	sf004	ASM1418288v2	GCA_014182885.2
Tracheophyta	Eudicotyledons	Myrtales	Myrtaceae	Eucalyptus camaldulensis	ANBG8401853.35	ASM1418270v1	GCA_014182705.1
Tracheophyta	Eudicotyledons	Myrtales	Myrtaceae	Eucalyptus cladocalyx	CCA3497	ASM1714061v1	GCA_017140615.1
Tracheophyta	Eudicotyledons	Myrtales	Myrtaceae	Eucalyptus cloeziana	ANBG68772	ASM1418271v1	GCA_014182715.1
Tracheophyta	Eudicotyledons	Myrtales	Myrtaceae	Eucalyptus coolabah	ANBG9404868.100	ASM1418258v1	GCA_014182585.1
Tracheophyta	Eudicotyledons	Myrtales	Myrtaceae	Eucalyptus curtisii	ANBG-68981	ASM1714059v1	GCA_017140595.1
Tracheophyta	Eudicotyledons	Myrtales	Myrtaceae	Eucalyptus dawsonii	CCA0689	ASM1609761v1	GCA_016097615.1
Tracheophyta	Eudicotyledons	Myrtales	Myrtaceae	Eucalyptus decipiens	CCA4570	ASM1418257v1	GCA_014182575.1
Tracheophyta	Eudicotyledons	Myrtales	Myrtaceae	Eucalyptus erythrocorys	ANBG9806156	ASM1418255v1	GCA_014182555.1
Tracheophyta	Eudicotyledons	Myrtales	Myrtaceae	Eucalyptus fibrosa	CCA0770	ASM1714047v1	GCA_017140475.1
Tracheophyta	Eudicotyledons	Myrtales	Myrtaceae	Eucalyptus globulus	CBG9404798.5	ASM1418254v1	GCA_014182545.1
Tracheophyta	Eudicotyledons	Myrtales	Myrtaceae	Eucalyptus grandis	ANBG69807.140	ASM1654582v1	GCF_016545825.1
Tracheophyta	Eudicotyledons	Myrtales	Myrtaceae	Eucalyptus guilfoylei	CCA5924	ASM1609760v1	GCA_016097605.1
Tracheophyta	Eudicotyledons	Myrtales	Myrtaceae	Eucalyptus lansdowneana	CCA5257	ASM1714039v1	GCA_017140395.1
Tracheophyta	Eudicotyledons	Myrtales	Myrtaceae	Eucalyptus leucophloia	DN-2498	ASM1714032v1	GCA_017140325.1
Tracheophyta	Eudicotyledons	Myrtales	Myrtaceae	Eucalyptus marginata	ANBG9806545	ASM1418256v1	GCA_014182565.1
Tracheophyta	Eudicotyledons	Myrtales	Myrtaceae	Eucalyptus melliodora	CSIROg1	ASM436810v3	GCA_004368105.3
Tracheophyta	Eudicotyledons	Myrtales	Myrtaceae	Eucalyptus microcorys	ANBG-224	ASM1418251v1	GCA_014182515.1
Tracheophyta	Eudicotyledons	Myrtales	Myrtaceae	Eucalyptus paniculata	CCA0830	ASM1714025v1	GCA_017140255.1
Tracheophyta	Eudicotyledons	Myrtales	Myrtaceae	Eucalyptus polyanthemos	CCA0672	ASM1714018v1	GCA_017140185.1
Tracheophyta	Eudicotyledons	Myrtales	Myrtaceae	Eucalyptus pumila	CCA0845	ASM1609759v1	GCA_016097595.1
Tracheophyta	Eudicotyledons	Myrtales	Myrtaceae	Eucalyptus regnans	sf005	ASM1418285v1	GCA_014182855.1
Tracheophyta	Eudicotyledons	Myrtales	Myrtaceae	Eucalyptus shirleyi	CCA3339	ASM1714016v1	GCA_017140165.1
Tracheophyta	Eudicotyledons	Myrtales	Myrtaceae	Eucalyptus sideroxylon	ANBG750609.225	ASM1418240v1	GCA_014182405.1
Tracheophyta	Eudicotyledons	Myrtales	Myrtaceae	Eucalyptus tenuipes	ANBG9807792.330	ASM1418236v1	GCA_014182365.1
Tracheophyta	Eudicotyledons	Myrtales	Myrtaceae	Eucalyptus victrix	CCA1033	ASM1609754v1	GCA_016097545.1
Tracheophyta	Eudicotyledons	Myrtales	Myrtaceae	Eucalyptus viminalis	sf001	ASM1418238v1	GCA_014182385.1
Tracheophyta	Eudicotyledons	Myrtales	Myrtaceae	Eucalyptus virginea	CCA4170	ASM1418237v1	GCA_014182375.1
Tracheophyta	Eudicotyledons	Myrtales	Myrtaceae	Melaleuca quinquenervia	NSW1078661	Mqui_v1_hapA	GCA_030064385.1
Tracheophyta	Eudicotyledons	Myrtales	Myrtaceae	Psidium guajava	New Age	guava_v11.23	GCA_016432845.1
Tracheophyta	Eudicotyledons	Myrtales	Myrtaceae	Rhodamnia argentea	NSW1041297	ASM2092103v1	GCF_020921035.1
Tracheophyta	Eudicotyledons	Myrtales	Myrtaceae	Syzygium aqueum	ZT-00170994	ASM3121618v1	GCA_031216185.1
Tracheophyta	Eudicotyledons	Myrtales	Myrtaceae	Syzygium aromaticum	JA318A	ASM2450002v1	GCA_024500025.1
Tracheophyta	Eudicotyledons	Myrtales	Myrtaceae	Syzygium jambos	ZT-00170999	ASM3121623v1	GCA_031216235.1
Tracheophyta	Eudicotyledons	Myrtales	Myrtaceae	Syzygium malaccense	ZT-00170996	ASM3121640v1	GCA_031216405.1
Tracheophyta	Eudicotyledons	Myrtales	Myrtaceae	Syzygium syzygioides	ZT-00170991	ASM3121628v1	GCA_031216285.1
Tracheophyta	Eudicotyledons	Myrtales	Onagraceae	Chamaenerion angustifolium		drChaAngu1.1	GCA_946814005.1
Tracheophyta	Eudicotyledons	Nymphaeales	Cabombaceae	Brasenia schreberi	510-7	ASM3014201v1	GCA_030142015.1
Tracheophyta	Eudicotyledons	Piperales	Aristolochiaceae	Aristolochia contorta	Aco_MBG_1	ASM2240510v1	GCA_022405105.1
Tracheophyta	Eudicotyledons	Piperales	Aristolochiaceae	Aristolochia fimbriata	IBCAS-2021	ASM1984555v1	GCA_019845555.1
Tracheophyta	Eudicotyledons	Proteales	Nelumbonaceae	Nelumbo nucifera	China Antique	ASM1431973v1	GCA_014319735.1
Tracheophyta	Eudicotyledons	Proteales	Proteaceae	Macadamia integrifolia	HAES 741	SCU_Mint_v3	GCF_013358625.1
Tracheophyta	Eudicotyledons	Proteales	Proteaceae	Macadamia tetraphylla	Yunre-95	ASM2298504v1	GCA_022985045.1
Tracheophyta	Eudicotyledons	Proteales	Proteaceae	Telopea speciosissima	NSW1024214	Tspe_v1	GCF_018873765.1
Tracheophyta	Eudicotyledons	Ranunculales	Berberidaceae	Berberis vulgaris		dmBerVulg1.1	GCA_963556465.1
Tracheophyta	Eudicotyledons	Ranunculales	Lardizabalaceae	Akebia trifoliata	Shusen 1	ASM1797944v1	GCA_017979445.1
Tracheophyta	Eudicotyledons	Ranunculales	Papaveraceae	Papaver somniferum	HN1	ASM357369v1	GCF_003573695.1
Tracheophyta	Eudicotyledons	Ranunculales	Papaveraceae	Papaver somniferum	HN1	ASM357369v1	GCF_003573695.1
Tracheophyta	Eudicotyledons	Ranunculales	Ranunculaceae	Aquilegia kansuensis	GX-2021	ASM2082689v1	GCA_020826895.1
Tracheophyta	Eudicotyledons	Ranunculales	Ranunculaceae	Coptis chinensis	HL-2020	ASM1568090v1	GCA_015680905.1
Tracheophyta	Eudicotyledons	Rosales	Cannabaceae	Cannabis sativa	CBDRx:18:580	cs10	GCF_900626175.2
Tracheophyta	Eudicotyledons	Rosales	Elaeagnaceae	Elaeagnus macrophylla	wild type5	ASM2937832v1	GCA_029378325.1
Tracheophyta	Eudicotyledons	Rosales	Elaeagnaceae	Hippophae gyantsensis	higy01	ASM3076312v1	GCA_030763125.1
Tracheophyta	Eudicotyledons	Rosales	Moraceae	Artocarpus heterophyllus	S10	ASM2540343v1	GCA_025403435.1
Tracheophyta	Eudicotyledons	Rosales	Moraceae	Ficus carica	Dottato isolate GU2019	UNIPI_FiCari_1.0	GCA_009761775.1
Tracheophyta	Eudicotyledons	Rosales	Moraceae	Ficus hispida	FhF3_1	ASM2541302v1	GCA_025413025.1
Tracheophyta	Eudicotyledons	Rosales	Moraceae	Ficus microcarpa	Fm_1	ASM2541348v1	GCA_025413485.1
Tracheophyta	Eudicotyledons	Rosales	Moraceae	Morus alba	Heyebai	ASM1206604v3	GCA_012066045.3
Tracheophyta	Eudicotyledons	Rosales	Rhamnaceae	Rhamnella rubrinervis	BYM	ASM784410v2	GCA_007844105.2
Tracheophyta	Eudicotyledons	Rosales	Rhamnaceae	Ziziphus jujuba	AT0	ASM2079620v1	GCF_020796205.1
Tracheophyta	Eudicotyledons	Rosales	Rosaceae	Comarum palustre		drComPalu1.1	GCA_951800085.1
Tracheophyta	Eudicotyledons	Rosales	Rosaceae	Fragaria iinumae	FII-19-9	FII_1.0	GCA_009720345.1
Tracheophyta	Eudicotyledons	Rosales	Rosaceae	Fragaria nilgerrensis	YN2017-HM1	ASM1013465v1	GCA_010134655.1
Tracheophyta	Eudicotyledons	Rosales	Rosaceae	Fragaria vesca	subs. Vesca Hawaii-4	FraVesHawaii_1.0	GCF_000184155.1
Tracheophyta	Eudicotyledons	Rosales	Rosaceae	Fragaria x ananassa	Wongyo 3115	NIHHS_FaW_1.0	GCA_019022445.1
Tracheophyta	Eudicotyledons	Rosales	Rosaceae	Geum urbanum		drGeuUrba1.1	GCA_946800695.1
Tracheophyta	Eudicotyledons	Rosales	Rosaceae	Gillenia trifoliata	NNPM170011	V1	GCA_018257905.1
Tracheophyta	Eudicotyledons	Rosales	Rosaceae	Malus domestica	Golden Delicious isolate X9273	ASM211411v1	GCF_002114115.1
Tracheophyta	Eudicotyledons	Rosales	Rosaceae	Malus sieversii	YPGW	ASM2079583v1	GCA_020795835.1
Tracheophyta	Eudicotyledons	Rosales	Rosaceae	Malus sylvestris	EDTOL01222	drMalSylv7.2	GCF_916048215.2
Tracheophyta	Eudicotyledons	Rosales	Rosaceae	Malus x robusta	EDTOL01232	drMalRobu1.1	GCA_963082935.1
Tracheophyta	Eudicotyledons	Rosales	Rosaceae	Prinsepia uniflora	NX	ASM3271936v1	GCA_032719365.1
Tracheophyta	Eudicotyledons	Rosales	Rosaceae	Prunus armeniaca	Meihua	ASM1852499v1	GCA_018524995.1
Tracheophyta	Eudicotyledons	Rosales	Rosaceae	Prunus avium	Tieton	NE-ME-NP-PH	GCA_014155035.1
Tracheophyta	Eudicotyledons	Rosales	Rosaceae	Prunus davidiana	ST	ST_assembly	GCA_020226225.1
Tracheophyta	Eudicotyledons	Rosales	Rosaceae	Prunus dulcis	Texas	ALMONDv2	GCF_902201215.1
Tracheophyta	Eudicotyledons	Rosales	Rosaceae	Prunus fruticosa	JH20200508	JKI_Pf_1.0	GCA_018703695.1
Tracheophyta	Eudicotyledons	Rosales	Rosaceae	Prunus mira	GHT	GHT_assembly	GCA_020226265.1
Tracheophyta	Eudicotyledons	Rosales	Rosaceae	Prunus mongolica	pm01	ASM3034539v1	GCA_030345395.1
Tracheophyta	Eudicotyledons	Rosales	Rosaceae	Prunus mume	4	v1.0	GCF_000346735.1
Tracheophyta	Eudicotyledons	Rosales	Rosaceae	Prunus persica	Lovell	Prunus_persica_NCBIv2	GCF_000346465.2
Tracheophyta	Eudicotyledons	Rosales	Rosaceae	Prunus salicina	ZGL	ZGL_assembly	GCA_020226455.1
Tracheophyta	Eudicotyledons	Rosales	Rosaceae	Prunus salicina	Sanyueli	SCAU_Psal_1.0	GCA_014863905.1
Tracheophyta	Eudicotyledons	Rosales	Rosaceae	Pyrus betulifolia	Shanxi Duli	ASM784424v1	GCA_007844245.1
Tracheophyta	Eudicotyledons	Rosales	Rosaceae	Rosa chinensis	Old Blush	RchiOBHm-V2	GCF_002994745.2
Tracheophyta	Eudicotyledons	Rosales	Rosaceae	Rosa lucieae	Bayes' Thornless	ASM2470474v1	GCA_024704745.1
Tracheophyta	Eudicotyledons	Rosales	Rosaceae	Rubus idaeus	Malling Jewel	RiMJ	GCA_030142095.1
Tracheophyta	Eudicotyledons	Rosales	Urticaceae	Boehmeria nivea	Qingyezhuma	ASM1813214v1	GCA_018132145.1
Tracheophyta	Eudicotyledons	Rosales	Urticaceae	Parietaria judaica		drParJuda1.1	GCA_954871525.1
Tracheophyta	Eudicotyledons	Santalales	Loranthaceae	Taxillus chinensis	SW_2021	ASM2351283v1	GCA_023512835.1
Tracheophyta	Eudicotyledons	Santalales	Ximeniaceae	Malania oleifera	guangnan	ASM2987363v1	GCF_029873635.1
Tracheophyta	Eudicotyledons	Sapindales	Anacardiaceae	Mangifera indica	Alphonso	CATAS_Mindica_2.1	GCF_011075055.1
Tracheophyta	Eudicotyledons	Sapindales	Anacardiaceae	Pistacia atlantica	c2T10	Patl_V1	GCA_026229545.1
Tracheophyta	Eudicotyledons	Sapindales	Anacardiaceae	Pistacia integerrima	c1T6	Pint_V1	GCA_026225825.1
Tracheophyta	Eudicotyledons	Sapindales	Anacardiaceae	Pistacia vera	Bagyolu	Bagyolu genome	GCA_026535395.1
Tracheophyta	Eudicotyledons	Sapindales	Meliaceae	Azadirachta indica	26--7	ASM2274975v1	GCA_022749755.1
Tracheophyta	Eudicotyledons	Sapindales	Meliaceae	Khaya senegalensis	HCNGB_00002341	ASM3240290v1	GCA_032402905.1
Tracheophyta	Eudicotyledons	Sapindales	Meliaceae	Melia azedarach	JPN11	Melaze_AO_1.1	GCA_028052125.1
Tracheophyta	Eudicotyledons	Sapindales	Meliaceae	Swietenia macrophylla	HCNGB_00002344	ASM3240190v1	GCA_032401905.1
Tracheophyta	Eudicotyledons	Sapindales	Rutaceae	Atalantia buxifolia	HKC	ASM3044477v1	GCA_030444775.1
Tracheophyta	Eudicotyledons	Sapindales	Rutaceae	Citrus maxima	pummelo	ASM200692v1	GCA_002006925.1
Tracheophyta	Eudicotyledons	Sapindales	Rutaceae	Citrus sinensis	Valencia	Csi_valencia_1.0	GCF_000317415.1
Tracheophyta	Eudicotyledons	Sapindales	Rutaceae	Citrus trifoliata	ZK8	ASM1835013v1	GCA_018350135.1
Tracheophyta	Eudicotyledons	Sapindales	Rutaceae	Murraya koenigii	Suvasini	AGM_MK_3.4.2	GCA_025617435.1
Tracheophyta	Eudicotyledons	Sapindales	Sapindaceae	Acer campestre	SAMEA7522523	drAceCamp1.1	GCA_954870605.1
Tracheophyta	Eudicotyledons	Sapindales	Sapindaceae	Acer negundo	91603	ASM2559438v1	GCA_025594385.1
Tracheophyta	Eudicotyledons	Sapindales	Sapindaceae	Acer saccharum	NS2018	UCONN_Acsa_1.0	GCA_030490815.1
Tracheophyta	Eudicotyledons	Sapindales	Sapindaceae	Acer yangbiense	Malutang-1-2009	AYv1.1	GCA_008009225.1
Tracheophyta	Eudicotyledons	Sapindales	Sapindaceae	Cardiospermum halicacabum	YM-2023	ASM3130414v1	GCA_031304145.1
Tracheophyta	Eudicotyledons	Sapindales	Sapindaceae	Dimocarpus longan	Shixia	ASM2045787v1	GCA_020457875.1
Tracheophyta	Eudicotyledons	Sapindales	Sapindaceae	Litchi chinensis	Feizixiao	Haplotype_Hainan	GCA_020101655.1
Tracheophyta	Eudicotyledons	Sapindales	Sapindaceae	Nephelium lappaceum	R-162	ASM2123400v1	GCA_021234005.1
Tracheophyta	Eudicotyledons	Sapindales	Sapindaceae	Xanthoceras sorbifolium	Zhongshi NO.4	XSv2.1f	GCA_020796215.1
Tracheophyta	Eudicotyledons	Sapindales	Simaroubaceae	Ailanthus altissimus		drAilAlti1.1	GCA_946807835.1
Tracheophyta	Eudicotyledons	Solanales	Convolvulaceae	Ipomoea batatas	Taizhong6	ipoBat4	GCA_002525835.2
Tracheophyta	Eudicotyledons	Solanales	Convolvulaceae	Ipomoea trifida	NCNSP0306	ASM357666v1	GCA_003576665.1
Tracheophyta	Eudicotyledons	Solanales	Convolvulaceae	Ipomoea triloba	NCNSP0323	ASM357664v1	GCF_003576645.1
Tracheophyta	Eudicotyledons	Solanales	Solanaceae	Anisodus acutangulus	KIB-2019	ASM2978341v1	GCA_029783415.1
Tracheophyta	Eudicotyledons	Solanales	Solanaceae	Capsicum annuum	UCD-10X-F1	UCD10Xv1.1	GCF_002878395.1
Tracheophyta	Eudicotyledons	Solanales	Solanaceae	Capsicum baccatum	PI_632928	ASM3086422v1	GCA_030864225.1
Tracheophyta	Eudicotyledons	Solanales	Solanaceae	Capsicum baccatum	PBC81	ASM227188v2	GCA_002271885.2
Tracheophyta	Eudicotyledons	Solanales	Solanaceae	Capsicum rhomboideum	Andean	ASM3123210v1	GCA_031232105.1
Tracheophyta	Eudicotyledons	Solanales	Solanaceae	Lycium barbarum	Lr01	ASM1917538v2	GCA_019175385.1
Tracheophyta	Eudicotyledons	Solanales	Solanaceae	Lycium ferocissimum	CSIRO_LF1	AGI_CSIRO_Lferr_CH_V1	GCF_029784015.1
Tracheophyta	Eudicotyledons	Solanales	Solanaceae	Nicotiana attenuata	UT	NIATTr2	GCF_001879085.1
Tracheophyta	Eudicotyledons	Solanales	Solanaceae	Petunia axillaris	N isolate PaxNLJ20191216	Peax403	GCA_026929995.1
Tracheophyta	Eudicotyledons	Solanales	Solanaceae	Solanum americanum	sp2271	ASM3040738v1	GCA_030407385.1
Tracheophyta	Eudicotyledons	Solanales	Solanaceae	Solanum arcanum	LA2157	ASM2778914v1	GCA_027789145.1
Tracheophyta	Eudicotyledons	Solanales	Solanaceae	Solanum chilense	LA1972	ASM3284766v1	GCA_032847665.1
Tracheophyta	Eudicotyledons	Solanales	Solanaceae	Solanum dulcamara		daSolDulc1.2	GCF_947179165.1
Tracheophyta	Eudicotyledons	Solanales	Solanaceae	Solanum galapagense	LA0483	ASM2575884v1	GCA_025758845.1
Tracheophyta	Eudicotyledons	Solanales	Solanaceae	Solanum lycopersicoides	LA2951	SlydLA2951_v2.0	GCA_022817965.1
Tracheophyta	Eudicotyledons	Solanales	Solanaceae	Solanum lycopersicum	Heinz 1706	SL3.1	GCA_000188115.4
Tracheophyta	Eudicotyledons	Solanales	Solanaceae	Solanum pennellii	SAMEA3283146	SPENNV200	GCF_001406875.1
Tracheophyta	Eudicotyledons	Solanales	Solanaceae	Solanum pimpinellifolium	LA2093	ASM1496433v1	GCA_014964335.1
Tracheophyta	Eudicotyledons	Solanales	Solanaceae	Solanum pinnatisectum	CGN17745	ASM988735v1	GCA_009887355.1
Tracheophyta	Eudicotyledons	Solanales	Solanaceae	Solanum rostratum	YZ_2023a	IEDA_Sros_1.0	GCA_029948455.1
Tracheophyta	Eudicotyledons	Solanales	Solanaceae	Solanum stenotomum	F172	ASM1918654v1	GCF_019186545.1
Tracheophyta	Eudicotyledons	Solanales	Solanaceae	Solanum tuberosum	RH89-039-16	ASM1418947v1	GCA_014189475.1
Tracheophyta	Eudicotyledons	Solanales	Solanaceae	Solanum verrucosum	11H23	ASM3123040v1	GCA_031230405.1
Tracheophyta	Eudicotyledons	Trochodendrales	Trochodendraceae	Tetracentron sinense	YNK0	ASM1514329v1	GCA_015143295.1
Tracheophyta	Eudicotyledons	Vitales	Vitaceae	Vitis amurensis	IBCAS1988	V_amurensis_1.0	GCA_016071775.1
Tracheophyta	Eudicotyledons	Vitales	Vitaceae	Vitis riparia	Riparia Gloire de Montpellier	EGFV_Vit.rip_1.0	GCF_004353265.1
Tracheophyta	Eudicotyledons	Vitales	Vitaceae	Vitis rotundifolia	Carlos	VITMroCarlos_v1.3	GCA_030254885.1
Tracheophyta	Eudicotyledons	Vitales	Vitaceae	Vitis vinifera	PN40024	12X	GCF_000003745.3
Tracheophyta	Liliopsida	Acorales	Acoraceae	Acorus calamus	CP	ASM3073784v1	GCA_030737845.1
Tracheophyta	Liliopsida	Acorales	Acoraceae	Acorus gramineus	SCP	ASM3073783v1	GCA_030737835.1
Tracheophyta	Liliopsida	Alismatales	Araceae	Amorphophallus konjac	FY2019	ASM2255984v1	GCA_022559845.1
Tracheophyta	Liliopsida	Alismatales	Araceae	Colocasia esculenta	Longxiangyu	Taro_JAAS_v1.0	GCA_014218235.1
Tracheophyta	Liliopsida	Alismatales	Araceae	Lemna minuta	lm5633	Salk_lm5633_a03	GCA_024174645.1
Tracheophyta	Liliopsida	Alismatales	Araceae	Wolffia australiana	7733	ASM2967742v1	GCA_029677425.1
Tracheophyta	Liliopsida	Alismatales	Lemnaceae	Spirodela intermedia		Spirodela_intermedia_8410_2	GCA_902729315.2
Tracheophyta	Liliopsida	Alismatales	Lemnaceae	Spirodela polyrhiza	sp9512	Salk_sp9512.v2	GCA_024713555.1
Tracheophyta	Liliopsida	Arecales	Arecaceae	Areca catechu	Reyan	ASM2139784v1	GCA_021397845.1
Tracheophyta	Liliopsida	Arecales	Arecaceae	Cocos nucifera	Hainan Tall coconut	ASM812446v1	GCA_008124465.1
Tracheophyta	Liliopsida	Arecales	Arecaceae	Elaeis guineensis		EG5	GCF_000442705.1
Tracheophyta	Liliopsida	Arecales	Arecaceae	Phoenix dactylifera	Barhee BC4	55x_up_171113_PBpolish2nd_filt_p	GCF_009389715.1
Tracheophyta	Liliopsida	Asparagales	Asparagaceae	Asparagus officinalis	DH0086	Aspof.V1	GCF_001876935.1
Tracheophyta	Liliopsida	Asparagales	Asparagaceae	Asparagus setaceus	Pyramidalis	ASM1229516v1	GCA_012295165.1
Tracheophyta	Liliopsida	Asparagales	Asphodelaceae	Hemerocallis citrina	Mengzihua	ASM1789348v1	GCA_017893485.1
Tracheophyta	Liliopsida	Asparagales	Hyacinthaceae	Scilla litardierei	CROMET1-2023	AKTIVAN_assembly	GCA_030789695.1
Tracheophyta	Liliopsida	Asparagales	Orchidaceae	Cymbidium sinense	YW-2021	ASM2144215v1	GCA_021442155.1
Tracheophyta	Liliopsida	Asparagales	Orchidaceae	Dendrobium chrysotoxum	Lindl	ASM1992579v1	GCA_019925795.1
Tracheophyta	Liliopsida	Asparagales	Orchidaceae	Dendrobium huoshanense	K2B	ASM1661810v1	GCA_016618105.1
Tracheophyta	Liliopsida	Asparagales	Orchidaceae	Dendrobium nobile		Dnobile	GCA_022539455.1
Tracheophyta	Liliopsida	Asparagales	Orchidaceae	Dendrobium officinale	niu2020	ASM1951458v1	GCA_019514585.1
Tracheophyta	Liliopsida	Asparagales	Orchidaceae	Gastrodia elata	EJP_2020-GE1012	NIFOS_GasEla_1.0	GCA_016760335.1
Tracheophyta	Liliopsida	Asparagales	Orchidaceae	Vanilla planifolia	CR-VA-00040	ASM2384627v1	GCA_023846275.1
Tracheophyta	Liliopsida	Commelinales	Pontederiaceae	Pontederia crassipes	ZH-2023	CAS_Eicr_1.0	GCA_030549335.1
Tracheophyta	Liliopsida	Dioscoreales	Dioscoreaceae	Dioscorea alata	TDa95/00328	Dalata_v2	GCA_020875875.1
Tracheophyta	Liliopsida	Dioscoreales	Dioscoreaceae	Dioscorea cayenensis	TDr96_F1	TDr96_F1_v2_PseudoChromosome.rev07_lg8_w22 25.fasta	GCF_009730915.1
Tracheophyta	Liliopsida	Dioscoreales	Dioscoreaceae	Dioscorea zingiberensis	Dzin_1.0	Dzin_1.0	GCA_026586065.1
Tracheophyta	Liliopsida	Liliales	Melanthiaceae	Chionographis japonica		Cjaponica_Koshiki_v1.0	GCA_947650365.1
Tracheophyta	Liliopsida	Pandanales	Velloziaceae	Acanthochlamys bracteata	21027	ASM1991499v1	GCA_019914995.1
Tracheophyta	Liliopsida	Poales	Bromeliaceae	Aechmea fasciata	CATAS_1997	AF01	GCA_025177825.1
Tracheophyta	Liliopsida	Poales	Bromeliaceae	Ananas comosus	F153	ASM154086v1	GCF_001540865.1
Tracheophyta	Liliopsida	Poales	Bromeliaceae	Tillandsia fasciculata	MHJB-B1840	TFas_v1	GCA_029168755.1
Tracheophyta	Liliopsida	Poales	Cyperaceae	Bolboschoenus planiculmis	BolPas_CAF	CAF_BolPas_1.0	GCA_031770325.1
Tracheophyta	Liliopsida	Poales	Cyperaceae	Carex littledalei	C.B.Clarke	ASM1111435v1	GCA_011114355.1
Tracheophyta	Liliopsida	Poales	Cyperaceae	Carex myosuroides	CaMyos_CAF	CAF_CaMyos_1.0	GCA_028015225.1
Tracheophyta	Liliopsida	Poales	Cyperaceae	Rhynchospora breviuscula	rhyBre1mFocal	MPIPZ_rhyBre1m_1.0	GCA_027562975.1
Tracheophyta	Liliopsida	Poales	Cyperaceae	Rhynchospora pubera	rhyPub2mFocal	MPIPZ_rhyPub2m_2.0	GCA_028095005.1
Tracheophyta	Liliopsida	Poales	Cyperaceae	Rhynchospora tenuis	rhyTen1mFocal	MPIPZ_rhyTen1m_1	GCA_027725995.1
Tracheophyta	Liliopsida	Poales	Juncaceae	Juncus effusus	junEff1mFocal	MPIPZ_junEff1m_1	GCA_027726005.1
Tracheophyta	Liliopsida	Poales	Juncaceae	Luzula sylvatica		lpLuzSylv1.1	GCA_946800325.1
Tracheophyta	Liliopsida	Poales	Poaceae	Aegilops longissima	TL01	ASM2160520v1	GCA_021605205.1
Tracheophyta	Liliopsida	Poales	Poaceae	Aegilops speltoides	TS01	ASM2143724v1	GCA_021437245.1
Tracheophyta	Liliopsida	Poales	Poaceae	Aegilops tauschii	AL8/78	Aet v5.0	GCF_002575655.2
Tracheophyta	Liliopsida	Poales	Poaceae	Aegilops umbellulata	TA1851	ASM3246443v1	GCA_032464435.1
Tracheophyta	Liliopsida	Poales	Poaceae	Alloteropsis semialata	AUS1-1	ASEM_AUS1_V1.0	GCA_004135705.1
Tracheophyta	Liliopsida	Poales	Poaceae	Alopecurus myosuroides		Alomy_genome_v1	GCA_028641055.1
Tracheophyta	Liliopsida	Poales	Poaceae	Avena atlantica	CC7277	Avena_atlantica_CC7277_v1_assembly	GCA_910589765.1
Tracheophyta	Liliopsida	Poales	Poaceae	Avena eriantha	BYU132	Avena_eriantha_BYU132_v1_assembly	GCA_910589775.1
Tracheophyta	Liliopsida	Poales	Poaceae	Avena insularis	BYU209	GCA_910574615.1	BYU209_v1_assembly
Tracheophyta	Liliopsida	Poales	Poaceae	Avena longiglumis	447	ASM3006302v1	GCA_030063025.1
Tracheophyta	Liliopsida	Poales	Poaceae	Avena sativa		Oat OT3098 v2	GCA_916181665.1
Tracheophyta	Liliopsida	Poales	Poaceae	Bothriochloa decipiens	COB1_7	ASM2333362v1	GCA_023333625.1
Tracheophyta	Liliopsida	Poales	Poaceae	Brachypodium distachyon	Bd21	Brachypodium_distachyon_v3.0	GCF_000005505.3
Tracheophyta	Liliopsida	Poales	Poaceae	Bromus sterilis		lpBroSter1.1	GCA_950022295.1
Tracheophyta	Liliopsida	Poales	Poaceae	Cenchrus americanus		pearl_millet_23DB_ONT_assembly	GCA_947561735.1
Tracheophyta	Liliopsida	Poales	Poaceae	Cenchrus purpureus	elephant grass	ASM2264469v1	GCA_022644695.1
Tracheophyta	Liliopsida	Poales	Poaceae	Coix aquatica	Daheishan	ASM972507v1	GCA_009725075.1
Tracheophyta	Liliopsida	Poales	Poaceae	Coix lacryma-jobi	BJ	ASM976338v1	GCA_009763385.1
Tracheophyta	Liliopsida	Poales	Poaceae	Dendrocalamus latiflorus	YDM-20191121	mabamboo_1.0	GCA_017311315.1
Tracheophyta	Liliopsida	Poales	Poaceae	Digitaria exilis		CM05836_v1.1	GCA_902806635.1
Tracheophyta	Liliopsida	Poales	Poaceae	Eleusine indica	GLY-S	ASM3037835v1	GCA_030378355.1
Tracheophyta	Liliopsida	Poales	Poaceae	Hordeum marinum	H559	ASM2249601v1	GCA_022496015.1
Tracheophyta	Liliopsida	Poales	Poaceae	Hordeum vulgare	Morex	MorexV3_pseudomolecules_assembly	GCA_904849725.1
Tracheophyta	Liliopsida	Poales	Poaceae	Leersia perrieri		Lperr_V1.4	GCA_000325765.3
Tracheophyta	Liliopsida	Poales	Poaceae	Lolium multiflorum	Rabiosa	Rabiosa unphased assembly	GCA_030979885.1
Tracheophyta	Liliopsida	Poales	Poaceae	Lolium perenne	Kyuss_39	MPB_Lper_Kyuss_1697	GCA_019359855.1
Tracheophyta	Liliopsida	Poales	Poaceae	Lolium rigidum	FL_2022	APGP_CSIRO_Lrig_0.1	GCF_022539505.1
Tracheophyta	Liliopsida	Poales	Poaceae	Microstegium vimineum		ASM2203655v1	GCA_022036555.1
Tracheophyta	Liliopsida	Poales	Poaceae	Miscanthus floridulus	M001	ASM1932011v1	GCA_019320115.1
Tracheophyta	Liliopsida	Poales	Poaceae	Miscanthus sacchariflorus	Robustus 297	Msac_v3	GCA_002993905.1
Tracheophyta	Liliopsida	Poales	Poaceae	Oryza barthii	IRGC:105608	ObarRS3	GCA_000182155.4
Tracheophyta	Liliopsida	Poales	Poaceae	Oryza brachyantha		ObraRS2	GCF_000231095.2
Tracheophyta	Liliopsida	Poales	Poaceae	Oryza coarctata	Oco-Bangladesh	ASM3077008v1	GCA_030770085.1
Tracheophyta	Liliopsida	Poales	Poaceae	Oryza glaberrima	RGC:96717	OglaRS2	GCF_000147395.1
Tracheophyta	Liliopsida	Poales	Poaceae	Oryza glumipatula		OgluRS3	GCA_000576495.2
Tracheophyta	Liliopsida	Poales	Poaceae	Oryza meridionalis	OR44 (W2112)	OmerRS3	GCA_000338895.3
Tracheophyta	Liliopsida	Poales	Poaceae	Oryza nivara		OnivRS2	GCA_000576065.2
Tracheophyta	Liliopsida	Poales	Poaceae	Oryza punctata		OpunRS2	GCA_000573905.2
Tracheophyta	Liliopsida	Poales	Poaceae	Oryza rufipogon	IRGC 106523-1	O. rufipogonIRGC106523RS1	GCA_023541355.1
Tracheophyta	Liliopsida	Poales	Poaceae	Oryza sativa japonica	Nipponbare	IRGSP-1.0	GCF_001433935.1
Tracheophyta	Liliopsida	Poales	Poaceae	Panicum hallii	FIL2	PHallii_v3.1	GCF_002211085.1
Tracheophyta	Liliopsida	Poales	Poaceae	Panicum miliaceum	Longmi4	Pm_0390_v2	GCA_003046395.2
Tracheophyta	Liliopsida	Poales	Poaceae	Panicum virgatum	AP13	P.virgatum_v5	GCF_016808335.1
Tracheophyta	Liliopsida	Poales	Poaceae	Paspalum notatum	baixicao-1	ASM2253091v1	GCA_022530915.1
Tracheophyta	Liliopsida	Poales	Poaceae	Paspalum vaginatum		v3.1	GCA_026573395.1
Tracheophyta	Liliopsida	Poales	Poaceae	Pharus latifolius	CRB341	ASM1935983v1	GCA_019359835.1
Tracheophyta	Liliopsida	Poales	Poaceae	Phragmites australis		lpPhrAust1.1	GCA_958298935.1
Tracheophyta	Liliopsida	Poales	Poaceae	Poa annua	MN234	FRR_PoAnn_1.0	GCA_026929855.1
Tracheophyta	Liliopsida	Poales	Poaceae	Saccharum officinarum	LA-purple	ASM2063173v1	GCA_020631735.1
Tracheophyta	Liliopsida	Poales	Poaceae	Saccharum spontaneum	Np-X	ASM2245720v1	GCA_022457205.1
Tracheophyta	Liliopsida	Poales	Poaceae	Secale cereale		Rye_Lo7_2018_v1p1p1	GCA_902687465.1
Tracheophyta	Liliopsida	Poales	Poaceae	Setaria italica	Yugu1	Setaria_italica_v2.0	GCF_000263155.2
Tracheophyta	Liliopsida	Poales	Poaceae	Setaria viridis	A10	Setaria_viridis_v2.0	GCF_005286985.1
Tracheophyta	Liliopsida	Poales	Poaceae	Sorghum bicolor	BTx623	Sorghum_bicolor_NCBIv3	GCF_000003195.3
Tracheophyta	Liliopsida	Poales	Poaceae	Themeda triandra	TtPh16-4	ASM2560326v1	GCA_025603265.1
Tracheophyta	Liliopsida	Poales	Poaceae	Thinopyrum elongatum	D-3458	ASM1179987v1	GCA_011799875.1
Tracheophyta	Liliopsida	Poales	Poaceae	Triticum aestivum	Chinese Spring	IWGSC CS RefSeq v2.1	GCF_018294505.1
Tracheophyta	Liliopsida	Poales	Poaceae	Triticum dicoccoides	Atlit2015	WEW_v2.1	GCF_002162155.2
Tracheophyta	Liliopsida	Poales	Poaceae	Urochloa ruziziensis	Clone 69	Embrapa_Uruz_1.0	GCA_015476505.1
Tracheophyta	Liliopsida	Poales	Poaceae	Zea mays	B73	Zm-B73-REFERENCE-NAM-5.0	GCA_902167145.1
Tracheophyta	Liliopsida	Poales	Typhaceae	Typha latifolia	L0001	TyphaL0001	GCA_019914945.1
Tracheophyta	Liliopsida	Poales	Poaceae	Eragrostis curvula	Victoria	CERZOS_EC1.0	GCA_007726485.1
Tracheophyta	Liliopsida	Poales	Poaceae	Oryza longistaminata	RD23	ASM151433v2	GCA_001514335.2
Tracheophyta	Liliopsida	Zingiberales	Costaceae	Costus lasius	GH#126	ASM2756393v1	GCA_027563935.1
Tracheophyta	Liliopsida	Zingiberales	Costaceae	Costus pulverulentus	151	ASM2756231v1	GCA_027562315.1
Tracheophyta	Liliopsida	Zingiberales	Marantaceae	Thalia dealbata	SZY	ASM3054441v1	GCA_030544415.1
Tracheophyta	Liliopsida	Zingiberales	Musaceae	Ensete glaucum	EGL-1	ASM2152757v1	GCA_021527575.1
Tracheophyta	Liliopsida	Zingiberales	Musaceae	Musa acuminata	Doubled-haploid Pahang	ASM31385v2	GCF_000313855.2
Tracheophyta	Liliopsida	Zingiberales	Musaceae	Musa balbisiana	DH-PKW	BananaB_V1	GCA_004837865.1
Tracheophyta	Liliopsida	Zingiberales	Musaceae	Musa beccarii	Ge-LHJ-2021	ASM2432228v1	GCA_024322285.1
Tracheophyta	Liliopsida	Zingiberales	Musaceae	Musa schizocarpa	ITC926	mschizocarpa_assembly_v2	GCA_900464855.2
Tracheophyta	Liliopsida	Zingiberales	Musaceae	Musa troglodytarum	karat	ASM2354706v1	GCA_023547065.1
Tracheophyta	Liliopsida	Zingiberales	Zingiberaceae	Wurfbainia villosa	Yuanguo	ASM2517589v1	GCA_025175895.1
Tracheophyta	Liliopsida	Zingiberales	Zingiberaceae	Zingiber officinale	Zhangliang	Zo_v1.1	GCF_018446385.1

## Sheet: Query
	1	1	2
