# Supplementary material for: Retand LTR-retrotransposons in plants: a long way from pol to 3’LTR
Source: Mob DNA. 2025 Apr 2;16:15. doi: 10.1186/s13100-025-00354-z (PMC11963269; doi:10.1186/s13100-025-00354-z)
Supplement: Supplementary file 3 — Additional file 3. Recently inserted Retand elements found. [file 13100_2025_354_MOESM3_ESM.xlsx]

## Sheet: Hoja1
Cluster	Element	Acc. Numb.	from	to
Aegilops umbellulata 1	14	CP136054.1	119608550	119621663
Aegilops umbellulata 1	29	CP136054.1	309618812	309631960
Aegilops umbellulata 1	32	CP136054.1	324850889	324864086
Aegilops umbellulata 1	36	CP136054.1	354638410	354651609
Aegilops umbellulata 1	53	CP136055.1	46815416	46828610
Aegilops umbellulata 1	62	CP136055.1	210711085	210724157
Aegilops umbellulata 1	68	CP136055.1	312998521	313011676
Aegilops umbellulata 1	71	CP136055.1	362891594	362904806
Aegilops umbellulata 1	73	CP136055.1	376820720	376833772
Aegilops umbellulata 1	75	CP136055.1	418670786	418683986
Aegilops umbellulata 1	77	CP136055.1	451224032	451237240
Aegilops umbellulata 1	131	CP136056.1	488129656	488142614
Aegilops umbellulata 1	141	CP136056.1	573592838	573606094
Aegilops umbellulata 1	145	CP136057.1	18957455	18970418
Aegilops umbellulata 1	173	CP136057.1	278278289	278291468
Aegilops umbellulata 1	189	CP136057.1	444867508	444880716
Aegilops umbellulata 1	197	CP136057.1	491087687	491100796
Aegilops umbellulata 1	204	CP136057.1	548810798	548823966
Aegilops umbellulata 1	208	CP136057.1	623793559	623806663
Aegilops umbellulata 1	211	CP136057.1	654288906	654302035
Aegilops umbellulata 1	216	CP136058.1	21153360	21166530
Aegilops umbellulata 1	229	CP136058.1	121146637	121159782
Aegilops umbellulata 1	232	CP136058.1	148814703	148827898
Aegilops umbellulata 1	249	CP136058.1	360133106	360146213
Aegilops umbellulata 1	260	CP136058.1	511114101	511127278
Aegilops umbellulata 1	299	CP136059.1	329546448	329559596
Aegilops umbellulata 1	315	CP136059.1	519733864	519747084
Aegilops umbellulata 1	321	CP136060.1	16801020	16814119
Aegilops umbellulata 1	324	CP136060.1	47470938	47484053
Aegilops umbellulata 1	325	CP136060.1	55693438	55706567
Aegilops umbellulata 1	340	CP136060.1	388610413	388623554
Aegilops umbellulata 1	342	CP136060.1	404706351	404719585
Aegilops umbellulata 1	370	CP136060.1	651817496	651830675
Aegilops umbellulata 2	2	CP136054.1	132341194	132354370
Aegilops umbellulata 2	45	CP136056.1	240346772	240359902
Aegilops umbellulata 2	46	CP136056.1	269269564	269282732
Aegilops umbellulata 2	63	CP136057.1	37486972	37500151
Aegilops umbellulata 2	77	CP136057.1	528082052	528095125
Aegilops umbellulata 2	107	CP136058.1	473480836	473493998
Aegilops umbellulata 2	112	CP136058.1	530664201	530677312
Aegilops umbellulata 2	158	CP136060.1	455825961	455839088
Aegilops umbellulata 4	65	CP136057.1	20382489	20395556
Aegilops umbellulata 4	70	CP136057.1	378842859	378855853
Aegilops umbellulata 4	87	CP136058.1	179612244	179625296
Aegilops umbellulata 4	92	CP136058.1	284477895	284491112
Aegilops umbellulata 4	96	CP136058.1	392399802	392413282
Aegilops umbellulata 4	119	CP136059.1	380702390	380715668
Aegilops umbellulata 4	121	CP136059.1	504669456	504682741
Aegilops umbellulata 4	125	CP136059.1	533722951	533735983
Aegilops umbellulata 5	2	CP136054.1	110004373	110016202
Aegilops umbellulata 5	5	CP136054.1	154196278	154208176
Aegilops umbellulata 5	20	CP136054.1	341772294	341784067
Aegilops umbellulata 5	23	CP136054.1	368704255	368716141
Aegilops umbellulata 5	25	CP136054.1	388901805	388913698
Aegilops umbellulata 5	45	CP136055.1	304448124	304459986
Aegilops umbellulata 5	80	CP136056.1	215438179	215450073
Aegilops umbellulata 5	102	CP136057.1	106301345	106313157
Aegilops umbellulata 5	138	CP136057.1	625608585	625620505
Agrostemma githago 1a	27	OY288241.1	63245228	63257373
Agrostemma githago 1a	33	OY288241.1	67756275	67768392
Agrostemma githago 1a	43	OY288243.1	8368501	8380627
Agrostemma githago 1a	85	OY288248.1	64167531	64179837
Agrostemma githago 1a	86	OY288248.1	64772868	64785174
Agrostemma githago 1a	88	OY288249.1	23122088	23134359
Agrostemma githago 1a	91	OY288249.1	30011906	30023971
Agrostemma githago 1b	5	OY288239.1	56728526	56740895
Agrostemma githago 1b	10	OY288240.1	19262993	19275203
Agrostemma githago 1b	23	OY288241.1	28049382	28061846
Agrostemma githago 1b	50	OY288243.1	53168173	53180639
Agrostemma githago 1b	58	OY288244.1	22241258	22253464
Agrostemma githago 1b	60	OY288244.1	42500906	42513112
Agrostemma githago 1b	82	OY288248.1	37951517	37963850
Alopecurus myosuroides 1	26	CM054057.1	321350173	321360031
Alopecurus myosuroides 1	103	CM054059.1	376103597	376113452
Alopecurus myosuroides 1	139	CM054061.1	81444767	81454602
Alopecurus myosuroides 1	171	CM054062.1	200302941	200312790
Alopecurus myosuroides 1	193	CM054063.1	199264724	199274608
Alopecurus myosuroides 2	2	CM054057.1	76351117	76360991
Alopecurus myosuroides 2	3	CM054057.1	105670811	105680686
Alopecurus myosuroides 2	4	CM054057.1	131225630	131235501
Alopecurus myosuroides 2	5	CM054057.1	202531053	202540784
Alopecurus myosuroides 2	6	CM054057.1	213529662	213539516
Alopecurus myosuroides 2	8	CM054057.1	307893929	307903801
Alopecurus myosuroides 2	9	CM054057.1	323507174	323517047
Alopecurus myosuroides 2	10	CM054057.1	330084856	330094711
Alopecurus myosuroides 2	11	CM054057.1	331010678	331020552
Alopecurus myosuroides 2	12	CM054057.1	373643963	373653837
Alopecurus myosuroides 2	13	CM054057.1	399004188	399014063
Alopecurus myosuroides 2	14	CM054057.1	432352778	432362651
Alopecurus myosuroides 2	18	CM054058.1	46161579	46171450
Alopecurus myosuroides 2	19	CM054058.1	124109939	124119807
Alopecurus myosuroides 2	20	CM054058.1	138011757	138021630
Alopecurus myosuroides 2	21	CM054058.1	149738467	149748338
Alopecurus myosuroides 2	23	CM054058.1	302534264	302544137
Alopecurus myosuroides 2	28	CM054058.1	512669583	512679455
Alopecurus myosuroides 2	29	CM054059.1	6590759	6600630
Alopecurus myosuroides 2	31	CM054059.1	59243089	59252960
Alopecurus myosuroides 2	32	CM054059.1	72872289	72882161
Alopecurus myosuroides 2	33	CM054059.1	73115297	73125161
Alopecurus myosuroides 2	35	CM054059.1	100911990	100921860
Alopecurus myosuroides 2	36	CM054059.1	360624889	360634760
Alopecurus myosuroides 2	39	CM054059.1	439502307	439512180
Alopecurus myosuroides 2	40	CM054060.1	23062254	23072115
Alopecurus myosuroides 2	41	CM054060.1	38882983	38892857
Alopecurus myosuroides 2	42	CM054060.1	46383564	46393429
Alopecurus myosuroides 2	43	CM054060.1	120594767	120604497
Alopecurus myosuroides 2	45	CM054060.1	278212106	278221978
Alopecurus myosuroides 2	46	CM054060.1	317530909	317540782
Alopecurus myosuroides 2	48	CM054060.1	400757139	400767000
Alopecurus myosuroides 2	49	CM054060.1	419552271	419562141
Alopecurus myosuroides 2	51	CM054061.1	34119377	34129251
Alopecurus myosuroides 2	52	CM054061.1	47646530	47656391
Alopecurus myosuroides 2	55	CM054061.1	101895055	101904926
Alopecurus myosuroides 2	56	CM054061.1	110856787	110866658
Alopecurus myosuroides 2	57	CM054061.1	189419650	189429519
Alopecurus myosuroides 2	58	CM054061.1	208763795	208773666
Alopecurus myosuroides 2	61	CM054061.1	303461013	303470886
Alopecurus myosuroides 2	62	CM054061.1	322009130	322019002
Alopecurus myosuroides 2	64	CM054062.1	21572184	21582057
Alopecurus myosuroides 2	66	CM054062.1	176878777	176888650
Alopecurus myosuroides 2	67	CM054062.1	181186457	181196330
Alopecurus myosuroides 2	68	CM054062.1	248069532	248079405
Alopecurus myosuroides 2	69	CM054062.1	248318266	248328139
Alopecurus myosuroides 2	70	CM054062.1	266123565	266133436
Alopecurus myosuroides 2	78	CM054063.1	111263205	111272899
Alopecurus myosuroides 2	72	CM054063.1	113575077	113584950
Alopecurus myosuroides 2	74	CM054063.1	167239778	167249649
Alopecurus myosuroides 2	75	CM054063.1	178564670	178574543
Alopecurus myosuroides 2	76	CM054063.1	184496410	184506279
Alopecurus myosuroides 2	80	CM054063.1	237761912	237771776
Alopecurus myosuroides 2	82	CM054063.1	340402749	340412620
Alopecurus myosuroides 2	83	CM054063.1	348634311	348644182
Alopecurus myosuroides 3a	8	CM054057.1	49624631	49636577
Alopecurus myosuroides 3a	11	CM054057.1	55268368	55280311
Alopecurus myosuroides 3a	65	CM054057.1	316142122	316154087
Alopecurus myosuroides 3a	100	CM054057.1	485243157	485255104
Alopecurus myosuroides 3a	102	CM054057.1	492780877	492792840
Alopecurus myosuroides 3a	103	CM054057.1	494191296	494203248
Alopecurus myosuroides 3a	110	CM054057.1	504304137	504316101
Alopecurus myosuroides 3a	125	CM054057.1	642064963	642076890
Alopecurus myosuroides 3a	128	CM054057.1	665661286	665673209
Alopecurus myosuroides 3a	137	CM054057.1	775098309	775110230
Alopecurus myosuroides 3a	147	CM054058.1	40876253	40888196
Alopecurus myosuroides 3a	168	CM054058.1	135835284	135847249
Alopecurus myosuroides 3a	169	CM054058.1	137391146	137403112
Alopecurus myosuroides 3a	178	CM054058.1	159151973	159163919
Alopecurus myosuroides 3a	219	CM054058.1	369022101	369034066
Alopecurus myosuroides 3a	229	CM054058.1	411857839	411869790
Alopecurus myosuroides 3a	268	CM054059.1	44488595	44500555
Alopecurus myosuroides 3a	281	CM054059.1	67470919	67482884
Alopecurus myosuroides 3a	283	CM054059.1	75435538	75447514
Alopecurus myosuroides 3a	284	CM054059.1	81353218	81365182
Alopecurus myosuroides 3a	285	CM054059.1	82240150	82252089
Alopecurus myosuroides 3a	304	CM054059.1	189680204	189692170
Alopecurus myosuroides 3a	326	CM054059.1	268292366	268304329
Alopecurus myosuroides 3a	331	CM054059.1	288033427	288045376
Alopecurus myosuroides 3a	345	CM054059.1	347769997	347781943
Alopecurus myosuroides 3a	362	CM054059.1	425403629	425415576
Alopecurus myosuroides 3a	367	CM054059.1	452200997	452212930
Alopecurus myosuroides 3a	376	CM054059.1	487324655	487336573
Alopecurus myosuroides 3a	397	CM054060.1	62540474	62552425
Alopecurus myosuroides 3a	414	CM054060.1	138742534	138754463
Alopecurus myosuroides 3a	454	CM054060.1	338088897	338100844
Alopecurus myosuroides 3a	458	CM054060.1	386972320	386984285
Alopecurus myosuroides 3a	479	CM054061.1	47127822	47139767
Alopecurus myosuroides 3a	483	CM054061.1	75732256	75744220
Alopecurus myosuroides 3a	489	CM054061.1	113244844	113256794
Alopecurus myosuroides 3a	504	CM054061.1	183015717	183027658
Alopecurus myosuroides 3a	524	CM054061.1	288322211	288334156
Alopecurus myosuroides 3a	549	CM054062.1	25094855	25106802
Alopecurus myosuroides 3a	585	CM054062.1	255871234	255883198
Alopecurus myosuroides 3a	587	CM054062.1	265536079	265547942
Alopecurus myosuroides 3a	619	CM054063.1	68004054	68016000
Alopecurus myosuroides 3a	631	CM054063.1	115587440	115599406
Alopecurus myosuroides 3a	635	CM054063.1	140522735	140534698
Alopecurus myosuroides 3a	648	CM054063.1	211545226	211557172
Alopecurus myosuroides 3a	671	CM054063.1	309404369	309416336
Alopecurus myosuroides 3a	674	CM054063.1	315890297	315902261
Alopecurus myosuroides 3b	2	CM054057.1	5844453	5854352
Alopecurus myosuroides 3b	21	CM054057.1	104083103	104092982
Alopecurus myosuroides 3b	34	CM054057.1	157622022	157631926
Alopecurus myosuroides 3b	35	CM054057.1	160206274	160216156
Alopecurus myosuroides 3b	39	CM054057.1	175238983	175248878
Alopecurus myosuroides 3b	48	CM054057.1	218376209	218386094
Alopecurus myosuroides 3b	78	CM054057.1	382555815	382565721
Alopecurus myosuroides 3b	113	CM054057.1	508864749	508874608
Alopecurus myosuroides 3b	119	CM054057.1	534165717	534175594
Alopecurus myosuroides 3b	127	CM054057.1	663719736	663729616
Alopecurus myosuroides 3b	171	CM054058.1	139817335	139827215
Alopecurus myosuroides 3b	190	CM054058.1	214443483	214453387
Alopecurus myosuroides 3b	217	CM054058.1	365482126	365492028
Alopecurus myosuroides 3b	221	CM054058.1	375514904	375524787
Alopecurus myosuroides 3b	231	CM054058.1	375524787	375534692
Alopecurus myosuroides 3b	233	CM054058.1	430438466	430448350
Alopecurus myosuroides 3b	241	CM054058.1	492756438	492766295
Alopecurus myosuroides 3b	264	CM054059.1	32256083	32265962
Alopecurus myosuroides 3b	313	CM054059.1	222342606	222352508
Alopecurus myosuroides 3b	388	CM054060.1	35887912	35897792
Alopecurus myosuroides 3b	440	CM054060.1	279686753	279696634
Alopecurus myosuroides 3b	442	CM054060.1	291819347	291829229
Alopecurus myosuroides 3b	445	CM054060.1	306876039	306885944
Alopecurus myosuroides 3b	452	CM054060.1	331419759	331429664
Alopecurus myosuroides 3b	460	CM054060.1	399753703	399763607
Alopecurus myosuroides 3b	464	CM054060.1	426230159	426240061
Alopecurus myosuroides 3b	501	CM054061.1	171319172	171329072
Alopecurus myosuroides 3b	506	CM054061.1	188258311	188268219
Alopecurus myosuroides 3b	526	CM054061.1	302128670	302138561
Alopecurus myosuroides 3b	529	CM054061.1	313336378	313346241
Alopecurus myosuroides 3b	534	CM054061.1	326135639	326145519
Alopecurus myosuroides 3b	544	CM054062.1	7600852	7610733
Alopecurus myosuroides 3b	561	CM054062.1	96840230	96850111
Alopecurus myosuroides 3b	584	CM054062.1	236250745	236260646
Alopecurus myosuroides 3b	603	CM054062.1	346622084	346631987
Alopecurus myosuroides 3b	604	CM054062.1	349714133	349724037
Alopecurus myosuroides 3b	612	CM054063.1	35436297	35446176
Alopecurus myosuroides 3b	617	CM054063.1	59842730	59852609
Alopecurus myosuroides 3b	620	CM054063.1	82687809	82697692
Alopecurus myosuroides 3b	630	CM054063.1	112103272	112113154
Alopecurus myosuroides 3b	660	CM054063.1	269119607	269129490
Alopecurus myosuroides 3b	667	CM054063.1	285958803	285968707
Alopecurus myosuroides 3b	673	CM054063.1	314565818	314575695
Alopecurus myosuroides 4a	25	CM054057.1	454491991	454500729
Alopecurus myosuroides 4a	165	CM054060.1	175510611	175519333
Alopecurus myosuroides 4a	197	CM054061.1	105063386	105071969
Alopecurus myosuroides 4a	230	CM054062.1	77094089	77102694
Alopecurus myosuroides 4a	241	CM054062.1	171202140	171210878
Alopecurus myosuroides 4a	277	CM054063.1	221592183	221600920
Alopecurus myosuroides 4b	47	CM054058.1	55206564	55218407
Alopecurus myosuroides 4b	75	CM054058.1	295009036	295020871
Alopecurus myosuroides 4b	198	CM054061.1	110477596	110489480
Alopecurus myosuroides 4b	216	CM054061.1	306594001	306605939
Alopecurus myosuroides 4b	242	CM054062.1	171794301	171806249
Alopecurus myosuroides 4b	260	CM054062.1	337949525	337961444
Alopecurus myosuroides 4b	279	CM054063.1	235332604	235344582
Alopecurus myosuroides 5a	52	CM054057.1	373774413	373787248
Alopecurus myosuroides 5a	119	CM054058.1	360010417	360023252
Alopecurus myosuroides 5a	239	CM054060.1	125070418	125083244
Alopecurus myosuroides 5a	252	CM054060.1	185142390	185155227
Alopecurus myosuroides 5b	17	CM054057.1	127610048	127622880
Alopecurus myosuroides 5b	44	CM054057.1	340186162	340198990
Alopecurus myosuroides 5b	47	CM054057.1	353397860	353410687
Alopecurus myosuroides 5b	131	CM054058.1	443206121	443219068
Alopecurus myosuroides 5b	145	CM054058.1	532466764	532479548
Alopecurus myosuroides 5b	197	CM054059.1	397172145	397184935
Alopecurus myosuroides 5b	208	CM054059.1	478475987	478488813
Alopecurus myosuroides 5b	238	CM054060.1	121216300	121229106
Alopecurus myosuroides 5b	259	CM054060.1	253953966	253966750
Alopecurus myosuroides 5b	308	CM054061.1	140727711	140740507
Alopecurus myosuroides 5b	343	CM054061.1	272582612	272595426
Alopecurus myosuroides 5b	364	CM054062.1	99629865	99642668
Alopecurus myosuroides 5b	391	CM054062.1	265698975	265711781
Alopecurus myosuroides 5b	396	CM054062.1	265698975	265711781
Alopecurus myosuroides 5b	438	CM054063.1	174870557	174883386
Alopecurus myosuroides 5c	4	CM054057.1	18414658	18427503
Alopecurus myosuroides 5c	16	CM054057.1	117644290	117657123
Alopecurus myosuroides 5c	19	CM054057.1	138316673	138329466
Alopecurus myosuroides 5c	27	CM054057.1	201959792	201972596
Alopecurus myosuroides 5c	28	CM054057.1	203470576	203483361
Alopecurus myosuroides 5c	35	CM054057.1	285119309	285132138
Alopecurus myosuroides 5c	45	CM054057.1	345788607	345801394
Alopecurus myosuroides 5c	51	CM054057.1	369438695	369451485
Alopecurus myosuroides 5c	53	CM054057.1	380455026	380467960
Alopecurus myosuroides 5c	58	CM054057.1	402603036	402615824
Alopecurus myosuroides 5c	59	CM054057.1	405564764	405577609
Alopecurus myosuroides 5c	60	CM054057.1	413739859	413752692
Alopecurus myosuroides 5c	61	CM054057.1	417380656	417393443
Alopecurus myosuroides 5c	62	CM054057.1	421473760	421486549
Alopecurus myosuroides 5c	68	CM054057.1	477922510	477935335
Alopecurus myosuroides 5c	70	CM054057.1	498469664	498482491
Alopecurus myosuroides 5c	72	CM054057.1	515565424	515578212
Alopecurus myosuroides 5c	76	CM054057.1	621489717	621502504
Alopecurus myosuroides 5c	80	CM054057.1	694463433	694476197
Alopecurus myosuroides 5c	86	CM054058.1	30900824	30913524
Alopecurus myosuroides 5c	88	CM054058.1	56888678	56901500
Alopecurus myosuroides 5c	90	CM054058.1	88696188	88708977
Alopecurus myosuroides 5c	94	CM054058.1	141321458	141334170
Alopecurus myosuroides 5c	95	CM054058.1	142813920	142826677
Alopecurus myosuroides 5c	100	CM054058.1	184629780	184642568
Alopecurus myosuroides 5c	104	CM054058.1	213677333	213690121
Alopecurus myosuroides 5c	105	CM054058.1	225861426	225874186
Alopecurus myosuroides 5c	107	CM054058.1	264402287	264415072
Alopecurus myosuroides 5c	108	CM054058.1	266848802	266861584
Alopecurus myosuroides 5c	109	CM054058.1	267869329	267882117
Alopecurus myosuroides 5c	114	CM054058.1	297718346	297731102
Alopecurus myosuroides 5c	121	CM054058.1	367280008	367292829
Alopecurus myosuroides 5c	124	CM054058.1	391465581	391478412
Alopecurus myosuroides 5c	126	CM054058.1	398617830	398630620
Alopecurus myosuroides 5c	132	CM054058.1	398630620	398643450
Alopecurus myosuroides 5c	139	CM054058.1	512636626	512649411
Alopecurus myosuroides 5c	140	CM054058.1	513053920	513066709
Alopecurus myosuroides 5c	141	CM054058.1	521499115	521511951
Alopecurus myosuroides 5c	143	CM054058.1	526614960	526627788
Alopecurus myosuroides 5c	150	CM054059.1	78369906	78382687
Alopecurus myosuroides 5c	154	CM054059.1	116788612	116801398
Alopecurus myosuroides 5c	155	CM054059.1	117017904	117030689
Alopecurus myosuroides 5c	156	CM054059.1	128643232	128656031
Alopecurus myosuroides 5c	157	CM054059.1	131425878	131438708
Alopecurus myosuroides 5c	161	CM054059.1	167353300	167366079
Alopecurus myosuroides 5c	163	CM054059.1	174259044	174271982
Alopecurus myosuroides 5c	170	CM054059.1	228446817	228459636
Alopecurus myosuroides 5c	171	CM054059.1	230400192	230412979
Alopecurus myosuroides 5c	172	CM054059.1	230548213	230561004
Alopecurus myosuroides 5c	174	CM054059.1	235021999	235034782
Alopecurus myosuroides 5c	176	CM054059.1	245052625	245065456
Alopecurus myosuroides 5c	177	CM054059.1	246955523	246968311
Alopecurus myosuroides 5c	181	CM054059.1	256408982	256421894
Alopecurus myosuroides 5c	182	CM054059.1	295127066	295139885
Alopecurus myosuroides 5c	183	CM054059.1	296908328	296921156
Alopecurus myosuroides 5c	184	CM054059.1	304888071	304900796
Alopecurus myosuroides 5c	186	CM054059.1	322802866	322815658
Alopecurus myosuroides 5c	188	CM054059.1	344405175	344417967
Alopecurus myosuroides 5c	189	CM054059.1	352773590	352786380
Alopecurus myosuroides 5c	195	CM054059.1	390662328	390675001
Alopecurus myosuroides 5c	200	CM054059.1	406197581	406210412
Alopecurus myosuroides 5c	201	CM054059.1	424944635	424957421
Alopecurus myosuroides 5c	206	CM054059.1	449740400	449753226
Alopecurus myosuroides 5c	207	CM054059.1	457799626	457812412
Alopecurus myosuroides 5c	211	CM054059.1	490367560	490380392
Alopecurus myosuroides 5c	213	CM054059.1	505852024	505864813
Alopecurus myosuroides 5c	215	CM054060.1	948823	961610
Alopecurus myosuroides 5c	230	CM054060.1	85519844	85532625
Alopecurus myosuroides 5c	233	CM054060.1	91244079	91256866
Alopecurus myosuroides 5c	235	CM054060.1	106327381	106340163
Alopecurus myosuroides 5c	242	CM054060.1	131450054	131462838
Alopecurus myosuroides 5c	246	CM054060.1	159038890	159051723
Alopecurus myosuroides 5c	247	CM054060.1	162210206	162223033
Alopecurus myosuroides 5c	254	CM054060.1	215934954	215947752
Alopecurus myosuroides 5c	256	CM054060.1	237256001	237268793
Alopecurus myosuroides 5c	261	CM054060.1	269724467	269737255
Alopecurus myosuroides 5c	264	CM054060.1	293656877	293669810
Alopecurus myosuroides 5c	267	CM054060.1	317897322	317910129
Alopecurus myosuroides 5c	270	CM054060.1	348822081	348834911
Alopecurus myosuroides 5c	275	CM054060.1	371960856	371973699
Alopecurus myosuroides 5c	279	CM054060.1	397612088	397624882
Alopecurus myosuroides 5c	293	CM054061.1	29614740	29627571
Alopecurus myosuroides 5c	295	CM054061.1	45215724	45228478
Alopecurus myosuroides 5c	302	CM054061.1	97682133	97694918
Alopecurus myosuroides 5c	305	CM054061.1	123135981	123148773
Alopecurus myosuroides 5c	309	CM054061.1	154081039	154093870
Alopecurus myosuroides 5c	311	CM054061.1	169878879	169891667
Alopecurus myosuroides 5c	322	CM054061.1	204090974	204103763
Alopecurus myosuroides 5c	325	CM054061.1	210456637	210469421
Alopecurus myosuroides 5c	330	CM054061.1	220514278	220527063
Alopecurus myosuroides 5c	332	CM054061.1	223657272	223670102
Alopecurus myosuroides 5c	338	CM054061.1	243891625	243904455
Alopecurus myosuroides 5c	351	CM054061.1	331965495	331978336
Alopecurus myosuroides 5c	351	CM054062.1	72012014	72024858
Alopecurus myosuroides 5c	360	CM054062.1	80744082	80756865
Alopecurus myosuroides 5c	362	CM054062.1	87811729	87824516
Alopecurus myosuroides 5c	363	CM054062.1	90292200	90305028
Alopecurus myosuroides 5c	365	CM054062.1	115687049	115699882
Alopecurus myosuroides 5c	374	CM054062.1	163045282	163058099
Alopecurus myosuroides 5c	375	CM054062.1	169239347	169252141
Alopecurus myosuroides 5c	380	CM054062.1	196140079	196152863
Alopecurus myosuroides 5c	381	CM054062.1	203994375	204007160
Alopecurus myosuroides 5c	383	CM054062.1	211738560	211751426
Alopecurus myosuroides 5c	386	CM054062.1	239146762	239159589
Alopecurus myosuroides 5c	390	CM054062.1	264798909	264811582
Alopecurus myosuroides 5c	392	CM054062.1	273686918	273699745
Alopecurus myosuroides 5c	394	CM054062.1	278599002	278611845
Alopecurus myosuroides 5c	395	CM054062.1	281818364	281831157
Alopecurus myosuroides 5c	397	CM054062.1	309054216	309067057
Alopecurus myosuroides 5c	399	CM054062.1	342494823	342507631
Alopecurus myosuroides 5c	401	CM054062.1	347973630	347986384
Alopecurus myosuroides 5c	403	CM054063.1	1987838	2000664
Alopecurus myosuroides 5c	405	CM054063.1	24884554	24897384
Alopecurus myosuroides 5c	407	CM054063.1	38006051	38018831
Alopecurus myosuroides 5c	410	CM054063.1	40088152	40100941
Alopecurus myosuroides 5c	411	CM054063.1	41204793	41217620
Alopecurus myosuroides 5c	413	CM054063.1	51361388	51374175
Alopecurus myosuroides 5c	414	CM054063.1	67545888	67558680
Alopecurus myosuroides 5c	427	CM054063.1	137390740	137403525
Alopecurus myosuroides 5c	428	CM054063.1	138718682	138731512
Alopecurus myosuroides 5c	431	CM054063.1	149254419	149267207
Alopecurus myosuroides 5c	435	CM054063.1	169414132	169426961
Alopecurus myosuroides 5c	436	CM054063.1	172400499	172413327
Alopecurus myosuroides 5c	439	CM054063.1	193173120	193185948
Alopecurus myosuroides 5c	443	CM054063.1	205751589	205764433
Alopecurus myosuroides 5c	444	CM054063.1	206875008	206887796
Alopecurus myosuroides 5c	448	CM054063.1	226808889	226821671
Alopecurus myosuroides 5c	451	CM054063.1	240644753	240657512
Alopecurus myosuroides 5c	453	CM054063.1	244894877	244907662
Alopecurus myosuroides 5c	454	CM054063.1	259932164	259944988
Alopecurus myosuroides 5c	463	CM054063.1	310295043	310307830
Alopecurus myosuroides 5c	466	CM054063.1	316945596	316958426
Alopecurus myosuroides 5c	468	CM054063.1	342010632	342023414
Alopecurus myosuroides 7a	78	CM054057.1	203547375	203558000
Alopecurus myosuroides 7a	305	CM054058.1	124778002	124788638
Alopecurus myosuroides 7a	581	CM054059.1	145613327	145623972
Alopecurus myosuroides 7a	622	CM054059.1	221414510	221425157
Alopecurus myosuroides 7a	662	CM054059.1	288968919	288979564
Alopecurus myosuroides 7a	679	CM054059.1	316257559	316268214
Alopecurus myosuroides 7a	786	CM054059.1	505790990	505801644
Alopecurus myosuroides 7a	1016	CM054061.1	12124155	12134803
Alopecurus myosuroides 7a	1172	CM054061.1	317523844	317534540
Alopecurus myosuroides 7a	1295	CM054062.1	193998539	194009174
Alopecurus myosuroides 7a	1408	CM054063.1	50685354	50695987
Alopecurus myosuroides 7a	1453	CM054063.1	131016730	131027249
Alopecurus myosuroides 7a	1498	CM054063.1	201889501	201900159
Alopecurus myosuroides 7b	148	CM054057.1	355154407	355165050
Alopecurus myosuroides 7b	209	CM054057.1	484267379	484278026
Alopecurus myosuroides 7b	277	CM054058.1	38233777	38244425
Alopecurus myosuroides 7b	356	CM054058.1	220506126	220516758
Alopecurus myosuroides 7b	407	CM054058.1	312376618	312387265
Alopecurus myosuroides 7b	480	CM054058.1	480836756	480847405
Alopecurus myosuroides 7b	502	CM054058.1	540369373	540380006
Alopecurus myosuroides 7b	611	CM054059.1	194579801	194590447
Alopecurus myosuroides 7b	618	CM054059.1	207313028	207323673
Alopecurus myosuroides 7b	645	CM054059.1	207323673	207334321
Alopecurus myosuroides 7b	696	CM054059.1	348807523	348818222
Alopecurus myosuroides 7b	760	CM054059.1	463395513	463406158
Alopecurus myosuroides 7b	825	CM054060.1	70500065	70510713
Alopecurus myosuroides 7b	1026	CM054061.1	47056005	47066652
Alopecurus myosuroides 7b	1079	CM054061.1	156022416	156033063
Alopecurus myosuroides 7b	1088	CM054061.1	165899329	165909988
Alopecurus myosuroides 7b	1263	CM054062.1	143808558	143819163
Alopecurus myosuroides 7b	1272	CM054062.1	152530666	152541312
Alopecurus myosuroides 7b	1344	CM054062.1	285016915	285027560
Alopecurus myosuroides 7b	1373	CM054062.1	353134516	353145148
Alopecurus myosuroides 7b	1379	CM054063.1	2240880	2251525
Alopecurus myosuroides 7b	1434	CM054063.1	92976104	92986747
Alopecurus myosuroides 7b	1513	CM054063.1	244953025	244963669
Alopecurus myosuroides 7c	139	CM054057.1	336840766	336851375
Alopecurus myosuroides 7c	177	CM054057.1	431690374	431701012
Alopecurus myosuroides 7c	184	CM054057.1	446759545	446770173
Alopecurus myosuroides 7c	191	CM054057.1	455295075	455305711
Alopecurus myosuroides 7c	302	CM054058.1	123302980	123313461
Alopecurus myosuroides 7c	422	CM054058.1	351199236	351209872
Alopecurus myosuroides 7c	432	CM054058.1	367587253	367597891
Alopecurus myosuroides 7c	439	CM054058.1	384495628	384506261
Alopecurus myosuroides 7c	476	CM054058.1	468117371	468128000
Alopecurus myosuroides 7c	573	CM054059.1	127235709	127246331
Alopecurus myosuroides 7c	631	CM054059.1	235791428	235802058
Alopecurus myosuroides 7c	646	CM054059.1	263618828	263629471
Alopecurus myosuroides 7c	665	CM054059.1	299988154	299998790
Alopecurus myosuroides 7c	698	CM054059.1	353381714	353392346
Alopecurus myosuroides 7c	723	CM054059.1	391447552	391458065
Alopecurus myosuroides 7c	726	CM054059.1	396568371	396579002
Alopecurus myosuroides 7c	826	CM054060.1	73299032	73309665
Alopecurus myosuroides 7c	901	CM054060.1	213245031	213255668
Alopecurus myosuroides 7c	947	CM054060.1	299532255	299542887
Alopecurus myosuroides 7c	960	CM054060.1	320911601	320922235
Alopecurus myosuroides 7c	968	CM054060.1	338648998	338659635
Alopecurus myosuroides 7c	991	CM054060.1	398105975	398116610
Alopecurus myosuroides 7c	1030	CM054061.1	54214073	54224699
Alopecurus myosuroides 7c	1066	CM054061.1	135301587	135312221
Alopecurus myosuroides 7c	1140	CM054061.1	266390438	266401076
Alopecurus myosuroides 7c	1442	CM054063.1	111768899	111779568
Alopecurus myosuroides 7d	312	CM054058.1	148783184	148793827
Alopecurus myosuroides 7d	518	CM054059.1	28794562	28805221
Alopecurus myosuroides 7d	526	CM054059.1	41536520	41547267
Alopecurus myosuroides 7d	707	CM054059.1	370691535	370702173
Alopecurus myosuroides 7d	889	CM054060.1	177363965	177374607
Alopecurus myosuroides 7d	1400	CM054063.1	38359703	38370357
Alopecurus myosuroides 7d	1421	CM054063.1	72049497	72060147
Alopecurus myosuroides 7d	1490	CM054063.1	187500050	187510700
Alopecurus myosuroides 7e	491	CM054058.1	499124087	499134053
Alopecurus myosuroides 7f	902	CM054060.1	214160984	214171611
Alopecurus myosuroides 7g	1060	CM054061.1	124676236	124686848
Alopecurus myosuroides 7h	40	CM054057.1	120606480	120617020
Alopecurus myosuroides 7h	176	CM054057.1	430476723	430487324
Alopecurus myosuroides 7h	436	CM054058.1	375653913	375664510
Alopecurus myosuroides 7h	455	CM054058.1	422658220	422668816
Alopecurus myosuroides 7h	610	CM054059.1	194553351	194563944
Alopecurus myosuroides 7h	612	CM054059.1	195088500	195099085
Alopecurus myosuroides 7h	1346	CM054062.1	291744309	291754903
Alopecurus myosuroides 7i	65	CM054057.1	180312673	180323115
Alopecurus myosuroides 7i	68	CM054057.1	185625200	185635715
Alopecurus myosuroides 7i	132	CM054057.1	314965471	314975997
Alopecurus myosuroides 7i	159	CM054057.1	314965471	314975997
Alopecurus myosuroides 7i	309	CM054058.1	132643233	132653757
Alopecurus myosuroides 7i	322	CM054058.1	174579393	174589915
Alopecurus myosuroides 7i	333	CM054058.1	186810271	186820791
Alopecurus myosuroides 7i	406	CM054058.1	307437561	307448001
Alopecurus myosuroides 7i	440	CM054058.1	387211787	387222311
Alopecurus myosuroides 7i	453	CM054058.1	416511437	416521957
Alopecurus myosuroides 7i	461	CM054058.1	431061978	431072500
Alopecurus myosuroides 7i	474	CM054058.1	466064823	466075345
Alopecurus myosuroides 7i	525	CM054059.1	39189200	39199713
Alopecurus myosuroides 7i	580	CM054059.1	139734433	139744869
Alopecurus myosuroides 7i	627	CM054059.1	232638529	232649049
Alopecurus myosuroides 7i	634	CM054059.1	245947484	245958004
Alopecurus myosuroides 7i	700	CM054059.1	357838402	357848916
Alopecurus myosuroides 7i	742	CM054059.1	435923234	435933756
Alopecurus myosuroides 7i	769	CM054059.1	482194395	482204914
Alopecurus myosuroides 7i	776	CM054059.1	487068956	487079385
Alopecurus myosuroides 7i	799	CM054060.1	8364320	8374760
Alopecurus myosuroides 7i	827	CM054060.1	76424439	76434879
Alopecurus myosuroides 7i	857	CM054060.1	127546363	127556801
Alopecurus myosuroides 7i	885	CM054060.1	173728621	173739143
Alopecurus myosuroides 7i	891	CM054060.1	181425738	181436260
Alopecurus myosuroides 7i	1020	CM054061.1	28018468	28028905
Alopecurus myosuroides 7i	1038	CM054061.1	66818738	66829260
Alopecurus myosuroides 7i	1084	CM054061.1	164903210	164913651
Alopecurus myosuroides 7i	1120	CM054061.1	229642145	229652669
Alopecurus myosuroides 7i	1158	CM054061.1	293294322	293304844
Alopecurus myosuroides 7i	1196	CM054062.1	15554363	15564855
Alopecurus myosuroides 7i	1206	CM054062.1	31827261	31837781
Alopecurus myosuroides 7i	1208	CM054062.1	35605916	35616438
Alopecurus myosuroides 7i	1226	CM054062.1	73081199	73091590
Alopecurus myosuroides 7i	1264	CM054062.1	144805622	144816065
Alopecurus myosuroides 7i	1284	CM054062.1	176336660	176347182
Alopecurus myosuroides 7i	1287	CM054062.1	182173013	182183420
Alopecurus myosuroides 7i	1305	CM054062.1	204683592	204694114
Alopecurus myosuroides 7i	1322	CM054062.1	226784564	226795087
Alopecurus myosuroides 7i	1354	CM054062.1	317277405	317287927
Alopecurus myosuroides 7i	1355	CM054062.1	317523819	317534341
Alopecurus myosuroides 7i	1418	CM054063.1	65316492	65327014
Alopecurus myosuroides 7i	1422	CM054063.1	74176030	74186552
Alopecurus myosuroides 7i	1484	CM054063.1	178758476	178768789
Alopecurus myosuroides 7i	1493	CM054063.1	197383390	197393910
Alopecurus myosuroides 7i	1518	CM054063.1	250976658	250987097
Alopecurus myosuroides 7i	1521	CM054063.1	250976658	250987097
Alopecurus myosuroides 7i	1522	CM054063.1	253265218	253275598
Alopecurus myosuroides 7i	1523	CM054063.1	253667779	253678300
Alopecurus myosuroides 7i	1530	CM054063.1	268948868	268959388
Alopecurus myosuroides 7i	1547	CM054063.1	312932010	312942390
Alopecurus myosuroides 7i	1562	CM054063.1	344179464	344189905
Alopecurus myosuroides 7j	11	CM054057.1	35771557	35781869
Alopecurus myosuroides 7j	17	CM054057.1	51636103	51646650
Alopecurus myosuroides 7j	20	CM054057.1	63700633	63711101
Alopecurus myosuroides 7j	22	CM054057.1	76889977	76900291
Alopecurus myosuroides 7j	23	CM054057.1	78528091	78538403
Alopecurus myosuroides 7j	28	CM054057.1	101216293	101226624
Alopecurus myosuroides 7j	41	CM054057.1	121212182	121222703
Alopecurus myosuroides 7j	46	CM054057.1	130572860	130583173
Alopecurus myosuroides 7j	56	CM054057.1	130583173	130593485
Alopecurus myosuroides 7j	57	CM054057.1	165755236	165765767
Alopecurus myosuroides 7j	62	CM054057.1	176527484	176537794
Alopecurus myosuroides 7j	71	CM054057.1	189705589	189715901
Alopecurus myosuroides 7j	82	CM054057.1	215044000	215054315
Alopecurus myosuroides 7j	84	CM054057.1	216849706	216860018
Alopecurus myosuroides 7j	89	CM054057.1	224767459	224777995
Alopecurus myosuroides 7j	105	CM054057.1	261348353	261358664
Alopecurus myosuroides 7j	122	CM054057.1	297366023	297376568
Alopecurus myosuroides 7j	144	CM054057.1	344257404	344267936
Alopecurus myosuroides 7j	161	CM054057.1	401598800	401609112
Alopecurus myosuroides 7j	163	CM054057.1	408599526	408609838
Alopecurus myosuroides 7j	167	CM054057.1	416452969	416463281
Alopecurus myosuroides 7j	175	CM054057.1	429323807	429334118
Alopecurus myosuroides 7j	187	CM054057.1	451647092	451657621
Alopecurus myosuroides 7j	193	CM054057.1	457052507	457063055
Alopecurus myosuroides 7j	199	CM054057.1	466951411	466961957
Alopecurus myosuroides 7j	238	CM054057.1	579174860	579185401
Alopecurus myosuroides 7j	243	CM054057.1	614304557	614314933
Alopecurus myosuroides 7j	249	CM054057.1	641099291	641109571
Alopecurus myosuroides 7j	268	CM054058.1	15764174	15774484
Alopecurus myosuroides 7j	271	CM054058.1	24392704	24403017
Alopecurus myosuroides 7j	273	CM054058.1	27564059	27574371
Alopecurus myosuroides 7j	276	CM054058.1	38080621	38090933
Alopecurus myosuroides 7j	280	CM054058.1	46340719	46351238
Alopecurus myosuroides 7j	284	CM054058.1	66888573	66899031
Alopecurus myosuroides 7j	289	CM054058.1	95275603	95285918
Alopecurus myosuroides 7j	291	CM054058.1	96904788	96915100
Alopecurus myosuroides 7j	293	CM054058.1	101003147	101013664
Alopecurus myosuroides 7j	301	CM054058.1	112364867	112375179
Alopecurus myosuroides 7j	319	CM054058.1	169490761	169501307
Alopecurus myosuroides 7j	331	CM054058.1	184904885	184915407
Alopecurus myosuroides 7j	332	CM054058.1	186286777	186297108
Alopecurus myosuroides 7j	335	CM054058.1	187669976	187680289
Alopecurus myosuroides 7j	358	CM054058.1	229863888	229874200
Alopecurus myosuroides 7j	363	CM054058.1	237113931	237124453
Alopecurus myosuroides 7j	374	CM054058.1	249458724	249469036
Alopecurus myosuroides 7j	397	CM054058.1	292306179	292316433
Alopecurus myosuroides 7j	401	CM054058.1	300430176	300440488
Alopecurus myosuroides 7j	403	CM054058.1	303976892	303987202
Alopecurus myosuroides 7j	410	CM054058.1	322751812	322762194
Alopecurus myosuroides 7j	425	CM054058.1	356807388	356817932
Alopecurus myosuroides 7j	427	CM054058.1	357756431	357766981
Alopecurus myosuroides 7j	435	CM054058.1	370367537	370378083
Alopecurus myosuroides 7j	454	CM054058.1	421429121	421439377
Alopecurus myosuroides 7j	458	CM054058.1	426278806	426289159
Alopecurus myosuroides 7j	459	CM054058.1	428562246	428572579
Alopecurus myosuroides 7j	477	CM054058.1	476805465	476815777
Alopecurus myosuroides 7j	484	CM054058.1	489115013	489125561
Alopecurus myosuroides 7j	493	CM054058.1	504674275	504684587
Alopecurus myosuroides 7j	499	CM054058.1	531954993	531965534
Alopecurus myosuroides 7j	508	CM054059.1	11002089	11012409
Alopecurus myosuroides 7j	509	CM054059.1	12155352	12165673
Alopecurus myosuroides 7j	510	CM054059.1	14009707	14020028
Alopecurus myosuroides 7j	513	CM054059.1	19291587	19301899
Alopecurus myosuroides 7j	516	CM054059.1	26029759	26040072
Alopecurus myosuroides 7j	521	CM054059.1	34209760	34220073
Alopecurus myosuroides 7j	527	CM054059.1	42888903	42899444
Alopecurus myosuroides 7j	537	CM054059.1	68302834	68313147
Alopecurus myosuroides 7j	545	CM054059.1	79097334	79107881
Alopecurus myosuroides 7j	547	CM054059.1	82639602	82649916
Alopecurus myosuroides 7j	560	CM054059.1	112005764	112016076
Alopecurus myosuroides 7j	582	CM054059.1	146486438	146496960
Alopecurus myosuroides 7j	591	CM054059.1	156945959	156956271
Alopecurus myosuroides 7j	596	CM054059.1	164443003	164453407
Alopecurus myosuroides 7j	598	CM054059.1	168441733	168452045
Alopecurus myosuroides 7j	599	CM054059.1	172377812	172388143
Alopecurus myosuroides 7j	600	CM054059.1	172811093	172821406
Alopecurus myosuroides 7j	606	CM054059.1	187102982	187113502
Alopecurus myosuroides 7j	630	CM054059.1	235347503	235358047
Alopecurus myosuroides 7j	652	CM054059.1	275681636	275691949
Alopecurus myosuroides 7j	691	CM054059.1	339104644	339114957
Alopecurus myosuroides 7j	699	CM054059.1	353572453	353582709
Alopecurus myosuroides 7j	701	CM054059.1	353572453	353582709
Alopecurus myosuroides 7j	709	CM054059.1	374186790	374197102
Alopecurus myosuroides 7j	714	CM054059.1	380766643	380777140
Alopecurus myosuroides 7j	719	CM054059.1	387383277	387393590
Alopecurus myosuroides 7j	722	CM054059.1	389756070	389766601
Alopecurus myosuroides 7j	724	CM054059.1	394616039	394626583
Alopecurus myosuroides 7j	731	CM054059.1	408250430	408260742
Alopecurus myosuroides 7j	757	CM054059.1	455024321	455034634
Alopecurus myosuroides 7j	764	CM054059.1	467176162	467186691
Alopecurus myosuroides 7j	767	CM054059.1	473127825	473138138
Alopecurus myosuroides 7j	768	CM054059.1	474912746	474923293
Alopecurus myosuroides 7j	771	CM054059.1	482938495	482948808
Alopecurus myosuroides 7j	772	CM054059.1	482938495	482948808
Alopecurus myosuroides 7j	774	CM054059.1	483507761	483518073
Alopecurus myosuroides 7j	790	CM054059.1	516151052	516161384
Alopecurus myosuroides 7j	792	CM054059.1	519233063	519243376
Alopecurus myosuroides 7j	801	CM054060.1	12737573	12747955
Alopecurus myosuroides 7j	802	CM054060.1	18840919	18851242
Alopecurus myosuroides 7j	823	CM054060.1	68459851	68470375
Alopecurus myosuroides 7j	831	CM054060.1	85780508	85790839
Alopecurus myosuroides 7j	832	CM054060.1	86540337	86550863
Alopecurus myosuroides 7j	834	CM054060.1	87305760	87316072
Alopecurus myosuroides 7j	845	CM054060.1	104518593	104528905
Alopecurus myosuroides 7j	849	CM054060.1	106180201	106190579
Alopecurus myosuroides 7j	854	CM054060.1	118969177	118979509
Alopecurus myosuroides 7j	859	CM054060.1	129294471	129305006
Alopecurus myosuroides 7j	877	CM054060.1	161372087	161382418
Alopecurus myosuroides 7j	879	CM054060.1	161372087	161382418
Alopecurus myosuroides 7j	897	CM054060.1	196434387	196444918
Alopecurus myosuroides 7j	899	CM054060.1	208567006	208577318
Alopecurus myosuroides 7j	900	CM054060.1	212929650	212939962
Alopecurus myosuroides 7j	903	CM054060.1	214641629	214652168
Alopecurus myosuroides 7j	904	CM054060.1	219103697	219114010
Alopecurus myosuroides 7j	925	CM054060.1	265051114	265061427
Alopecurus myosuroides 7j	939	CM054060.1	288047864	288058409
Alopecurus myosuroides 7j	945	CM054060.1	294356591	294366903
Alopecurus myosuroides 7j	985	CM054060.1	380761198	380771718
Alopecurus myosuroides 7j	986	CM054060.1	381607779	381618092
Alopecurus myosuroides 7j	988	CM054060.1	387954676	387965221
Alopecurus myosuroides 7j	990	CM054060.1	393820098	393830410
Alopecurus myosuroides 7j	992	CM054060.1	400246221	400256533
Alopecurus myosuroides 7j	1006	CM054060.1	440515027	440525513
Alopecurus myosuroides 7j	1027	CM054061.1	47780398	47790944
Alopecurus myosuroides 7j	1041	CM054061.1	76146491	76156803
Alopecurus myosuroides 7j	1046	CM054061.1	85229180	85239492
Alopecurus myosuroides 7j	1049	CM054061.1	89767517	89777828
Alopecurus myosuroides 7j	1061	CM054061.1	124965692	124976004
Alopecurus myosuroides 7j	1065	CM054061.1	134269431	134279813
Alopecurus myosuroides 7j	1078	CM054061.1	155944764	155955202
Alopecurus myosuroides 7j	1112	CM054061.1	215492586	215503026
Alopecurus myosuroides 7j	1113	CM054061.1	217910492	217921037
Alopecurus myosuroides 7j	1139	CM054061.1	264627258	264637571
Alopecurus myosuroides 7j	1142	CM054061.1	268530848	268541377
Alopecurus myosuroides 7j	1151	CM054061.1	285109017	285119329
Alopecurus myosuroides 7j	1164	CM054061.1	304674684	304685065
Alopecurus myosuroides 7j	1179	CM054061.1	330963854	330974166
Alopecurus myosuroides 7j	1184	CM054061.1	346315356	346325901
Alopecurus myosuroides 7j	1185	CM054061.1	349517687	349527999
Alopecurus myosuroides 7j	1191	CM054062.1	569447	579961
Alopecurus myosuroides 7j	1215	CM054062.1	57422564	57432876
Alopecurus myosuroides 7j	1216	CM054062.1	58471532	58482080
Alopecurus myosuroides 7j	1221	CM054062.1	66879696	66890216
Alopecurus myosuroides 7j	1236	CM054062.1	96350221	96360552
Alopecurus myosuroides 7j	1237	CM054062.1	100681551	100692088
Alopecurus myosuroides 7j	1239	CM054062.1	101561712	101572024
Alopecurus myosuroides 7j	1241	CM054062.1	101674364	101684677
Alopecurus myosuroides 7j	1248	CM054062.1	101674364	101684677
Alopecurus myosuroides 7j	1249	CM054062.1	113228078	113238409
Alopecurus myosuroides 7j	1250	CM054062.1	114957596	114968140
Alopecurus myosuroides 7j	1253	CM054062.1	123709885	123720198
Alopecurus myosuroides 7j	1265	CM054062.1	145857572	145867903
Alopecurus myosuroides 7j	1267	CM054062.1	146753312	146763643
Alopecurus myosuroides 7j	1269	CM054062.1	149698051	149708382
Alopecurus myosuroides 7j	1282	CM054062.1	172000667	172010979
Alopecurus myosuroides 7j	1290	CM054062.1	183763800	183774321
Alopecurus myosuroides 7j	1294	CM054062.1	189808750	189819027
Alopecurus myosuroides 7j	1306	CM054062.1	205423423	205433735
Alopecurus myosuroides 7j	1316	CM054062.1	205433735	205444049
Alopecurus myosuroides 7j	1331	CM054062.1	239521121	239531433
Alopecurus myosuroides 7j	1340	CM054062.1	275290923	275301305
Alopecurus myosuroides 7j	1358	CM054062.1	321183305	321193720
Alopecurus myosuroides 7j	1380	CM054063.1	3505895	3516435
Alopecurus myosuroides 7j	1382	CM054063.1	9481514	9492058
Alopecurus myosuroides 7j	1387	CM054063.1	25851721	25862258
Alopecurus myosuroides 7j	1402	CM054063.1	39449422	39459735
Alopecurus myosuroides 7j	1433	CM054063.1	91641372	91651684
Alopecurus myosuroides 7j	1435	CM054063.1	93943860	93954173
Alopecurus myosuroides 7j	1436	CM054063.1	93985204	93995642
Alopecurus myosuroides 7j	1437	CM054063.1	98717159	98727471
Alopecurus myosuroides 7j	1456	CM054063.1	135997629	136007942
Alopecurus myosuroides 7j	1464	CM054063.1	152382322	152392652
Alopecurus myosuroides 7j	1483	CM054063.1	176087651	176097964
Alopecurus myosuroides 7j	1497	CM054063.1	201263317	201273864
Alopecurus myosuroides 7j	1507	CM054063.1	223726156	223736468
Alopecurus myosuroides 7j	1526	CM054063.1	262042404	262052941
Alopecurus myosuroides 7j	1531	CM054063.1	269833866	269844391
Alopecurus myosuroides 7j	1537	CM054063.1	283302566	283312878
Alopecurus myosuroides 7j	1549	CM054063.1	314303911	314314223
Alopecurus myosuroides 7j	1553	CM054063.1	325251812	325262125
Apium graveolens 1a	3	CM020898.1	11341568	11352371
Apium graveolens 1a	7	CM020898.1	33856947	33867778
Apium graveolens 1a	11	CM020898.1	52410806	52421528
Apium graveolens 1a	50	CM020899.1	127816820	127827832
Apium graveolens 1a	56	CM020899.1	155325387	155336268
Apium graveolens 1a	62	CM020899.1	170640539	170651432
Apium graveolens 1a	68	CM020899.1	182580857	182591643
Apium graveolens 1a	73	CM020899.1	210998829	211009638
Apium graveolens 1a	82	CM020899.1	251992355	252003141
Apium graveolens 1a	84	CM020899.1	256696198	256707118
Apium graveolens 1a	110	CM020900.1	107705335	107716195
Apium graveolens 1a	136	CM020900.1	265553503	265564483
Apium graveolens 1a	156	CM020901.1	83072663	83083573
Apium graveolens 1a	169	CM020901.1	158837113	158847815
Apium graveolens 1a	175	CM020901.1	180019993	180030826
Apium graveolens 1a	183	CM020901.1	204655843	204666627
Apium graveolens 1a	184	CM020901.1	208743953	208754732
Apium graveolens 1a	187	CM020901.1	233703808	233714637
Apium graveolens 1a	209	CM020902.1	89161910	89172922
Apium graveolens 1a	218	CM020902.1	131157228	131168198
Apium graveolens 1a	276	CM020903.1	172046916	172057643
Apium graveolens 1a	277	CM020903.1	180132770	180143726
Apium graveolens 1a	281	CM020903.1	182372414	182383133
Apium graveolens 1a	304	CM020904.1	66238901	66249886
Apium graveolens 1a	306	CM020904.1	76654687	76665447
Apium graveolens 1a	317	CM020904.1	115208484	115219212
Apium graveolens 1a	318	CM020904.1	119771203	119781954
Apium graveolens 1a	324	CM020904.1	147510148	147520900
Apium graveolens 1a	325	CM020904.1	148948787	148959603
Apium graveolens 1a	327	CM020904.1	158003396	158014210
Apium graveolens 1a	331	CM020904.1	163841344	163852035
Apium graveolens 1a	332	CM020904.1	168659882	168670913
Apium graveolens 1a	338	CM020904.1	211651977	211662968
Apium graveolens 1a	347	CM020905.1	27839550	27850519
Apium graveolens 1a	367	CM020905.1	120305187	120315997
Apium graveolens 1a	418	CM020906.1	127726689	127737563
Apium graveolens 1a	432	CM020906.1	229389634	229400500
Apium graveolens 1a	433	CM020906.1	244644203	244655049
Apium graveolens 1a	449	CM020907.1	29881372	29892121
Apium graveolens 1a	507	CM020908.1	127640848	127651700
Apium graveolens 1a	512	CM020908.1	143028096	143039063
Apium graveolens 1b	45	CM020899.1	78997719	79008289
Apium graveolens 1b	91	CM020899.1	291313347	291323870
Apium graveolens 1b	118	CM020900.1	169459800	169470501
Apium graveolens 1b	122	CM020900.1	180717445	180728092
Apium graveolens 1b	130	CM020900.1	226757279	226767952
Apium graveolens 1b	161	CM020901.1	130768987	130779565
Apium graveolens 1b	197	CM020902.1	3836336	3847054
Apium graveolens 1b	199	CM020902.1	33484795	33495370
Apium graveolens 1b	203	CM020902.1	53279440	53290146
Apium graveolens 1b	216	CM020902.1	124036548	124047295
Apium graveolens 1b	219	CM020902.1	133156492	133167219
Apium graveolens 1b	222	CM020902.1	152534939	152545710
Apium graveolens 1b	234	CM020902.1	202780337	202791088
Apium graveolens 1b	296	CM020904.1	18766922	18777473
Apium graveolens 1b	368	CM020905.1	122239201	122249961
Apium graveolens 1b	381	CM020905.1	201831875	201842613
Apium graveolens 1b	382	CM020905.1	201831875	201842613
Apium graveolens 1b	399	CM020906.1	52056386	52067136
Apium graveolens 1b	463	CM020907.1	128394881	128405482
Apium graveolens 1b	482	CM020908.1	26405335	26416001
Apium graveolens 1b	486	CM020908.1	31429194	31439863
Apium graveolens 1b	487	CM020908.1	34160500	34171213
Apium graveolens 1b	498	CM020908.1	89277232	89287789
Apium graveolens 1b	510	CM020908.1	136639520	136650278
Apium graveolens 1c	38	CM020899.1	50044478	50055216
Apium graveolens 1c	211	CM020902.1	93659791	93670671
Apium graveolens 1c	240	CM020902.1	237663561	237674278
Apium graveolens 1c	269	CM020903.1	133247708	133258292
Apium graveolens 1c	323	CM020904.1	146593194	146603747
Apium graveolens 1c	358	CM020905.1	85516958	85527737
Apium graveolens 1c	396	CM020906.1	25539492	25550216
Apium graveolens 1c	490	CM020908.1	39926853	39937385
Apium graveolens 1d	242	CM020902.1	258439891	258449507
Apium graveolens 1d	249	CM020902.1	287749375	287758803
Apium graveolens 1d	312	CM020904.1	92993086	93002488
Apium graveolens 1d	366	CM020905.1	116012105	116021669
Apium graveolens 1d	395	CM020906.1	19982241	19991603
Apium graveolens 1d	477	CM020908.1	2137561	2147029
Apium graveolens 2a	18	CM020899.1	11346921	11357754
Apium graveolens 2a	29	CM020899.1	131380936	131391819
Apium graveolens 2a	70	CM020900.1	263542397	263553166
Apium graveolens 2a	88	CM020901.1	75780398	75791114
Apium graveolens 2a	122	CM020901.1	289337947	289348600
Apium graveolens 2a	153	CM020902.1	314530505	314541246
Apium graveolens 2a	167	CM020903.1	99531509	99542257
Apium graveolens 2a	193	CM020904.1	46411768	46422668
Apium graveolens 2a	265	CM020906.1	116703122	116713754
Apium graveolens 2a	304	CM020908.1	21289408	21300184
Apium graveolens 2b	158	CM020903.1	47974918	47985567
Apium graveolens 2b	165	CM020903.1	88175348	88184284
Apium graveolens 2b	168	CM020903.1	105882401	105891927
Apium graveolens 2b	194	CM020904.1	49501216	49511261
Apium graveolens 2b	235	CM020905.1	153441016	153451498
Apium graveolens 2b	319	CM020908.1	108863204	108872743
Artemisia argyi 1	6	CM060676.1	190426906	190437264
Artemisia argyi 1	13	CM060677.1	78430464	78440850
Artemisia argyi 1	14	CM060677.1	96803977	96814266
Artemisia argyi 1	19	CM060677.1	190894000	190904351
Artemisia argyi 1	30	CM060678.1	143230064	143240394
Artemisia argyi 1	35	CM060679.1	29332752	29343119
Artemisia argyi 1	42	CM060679.1	103609476	103619818
Artemisia argyi 1	47	CM060679.1	141089869	141100236
Artemisia argyi 1	48	CM060679.1	145177753	145188183
Artemisia argyi 1	54	CM060680.1	16643234	16653033
Artemisia argyi 1	61	CM060680.1	122251945	122262310
Artemisia argyi 1	67	CM060680.1	155492186	155502548
Artemisia argyi 1	68	CM060680.1	195485274	195495644
Artemisia argyi 1	69	CM060680.1	198453194	198463553
Artemisia argyi 1	73	CM060680.1	215340211	215350582
Artemisia argyi 1	75	CM060680.1	220698373	220708657
Artemisia argyi 1	77	CM060680.1	226893609	226903962
Artemisia argyi 1	79	CM060681.1	6915877	6926316
Artemisia argyi 1	80	CM060681.1	9976000	9986415
Artemisia argyi 1	83	CM060681.1	42175751	42186182
Artemisia argyi 1	90	CM060681.1	187811657	187822020
Artemisia argyi 1	95	CM060682.1	51875324	51885566
Artemisia argyi 1	97	CM060682.1	61816219	61826568
Artemisia argyi 1	99	CM060682.1	115555111	115565502
Artemisia argyi 1	106	CM060682.1	201427843	201438211
Artemisia argyi 1	111	CM060683.1	50468337	50478703
Artemisia argyi 1	124	CM060684.1	50478703	50489056
Artemisia argyi 1	127	CM060684.1	118491997	118502349
Artemisia argyi 1	145	CM060685.1	219039491	219049775
Artemisia argyi 1	153	CM060686.1	93979340	93989702
Artemisia argyi 1	164	CM060687.1	15382317	15392602
Artemisia argyi 1	167	CM060687.1	23136284	23146569
Artemisia argyi 1	179	CM060687.1	166025560	166035909
Artemisia argyi 1	180	CM060687.1	173787973	173798379
Artemisia argyi 1	181	CM060687.1	177549037	177559390
Artemisia argyi 1	187	CM060688.1	59218261	59228617
Artemisia argyi 1	189	CM060688.1	89224219	89234560
Artemisia argyi 1	198	CM060689.1	61467778	61478157
Artemisia argyi 1	202	CM060689.1	124181889	124192255
Artemisia argyi 1	205	CM060689.1	172136075	172146332
Artemisia argyi 1	211	CM060690.1	72420097	72430449
Artemisia argyi 1	216	CM060690.1	133239530	133249909
Artemisia argyi 1	223	CM060691.1	23831690	23841977
Artemisia argyi 1	242	CM060692.1	59699149	59709507
Artemisia argyi 1	247	CM060692.1	165837487	165847828
Artemisia argyi 1	256	CM060693.1	16998570	17008928
Artemisia argyi 1	288	CM060696.1	35689831	35700193
Artemisia argyi 1	289	CM060696.1	74428782	74439141
Artemisia argyi 1	293	CM060696.1	121450560	121460939
Artemisia argyi 1	297	CM060696.1	187829773	187840145
Artemisia argyi 1	306	CM060697.1	69437691	69448072
Artemisia argyi 1	315	CM060697.1	176178159	176188524
Artemisia argyi 1	337	CM060700.1	7092576	7102880
Artemisia argyi 1	339	CM060700.1	7092576	7102880
Artemisia argyi 1	342	CM060700.1	96105270	96115624
Artemisia argyi 1	365	CM060701.1	157119288	157129653
Artemisia argyi 1	390	CM060702.1	212176239	212186595
Artemisia argyi 1	395	CM060703.1	15609034	15619325
Artemisia argyi 1	402	CM060703.1	102739204	102749493
Artemisia argyi 1	404	CM060703.1	155186451	155196798
Artemisia argyi 1	412	CM060704.1	3754995	3765359
Artemisia argyi 1	413	CM060704.1	18003281	18013640
Artemisia argyi 1	428	CM060705.1	64826915	64837331
Artemisia argyi 1	435	CM060705.1	178836017	178846356
Artemisia argyi 1	448	CM060706.1	88028816	88039167
Artemisia argyi 1	451	CM060706.1	114228367	114238754
Artemisia argyi 1	462	CM060707.1	63284070	63294442
Artemisia argyi 1	466	CM060707.1	119980369	119990731
Artemisia argyi 1	474	CM060708.1	66165355	66175718
Artemisia argyi 1	475	CM060708.1	74400140	74410494
Artemisia argyi 1	476	CM060708.1	88392763	88403109
Artemisia argyi 1	480	CM060708.1	148025946	148036299
Artemisia argyi 1	498	CM060708.1	339948898	339959250
Artemisia argyi 1	502	CM060709.1	94207262	94217613
Artemisia argyi 1	510	CM060709.1	136909960	136920320
Artemisia argyi 1	517	CM060709.1	149647015	149657371
Artemisia argyi 1	519	CM060709.1	153397992	153407796
Artemisia argyi 1	520	CM060709.1	186123633	186133993
Artemisia argyi 1	525	CM060709.1	212494360	212504710
Artemisia argyi 1	528	CM060709.1	242052710	242063094
Artemisia argyi 1	530	CM060709.1	339948898	339959250
Artemisia tridentata 1	8	CM042338.1	88918029	88928595
Artemisia tridentata 1	17	CM042338.1	516323121	516333666
Artemisia tridentata 1	18	CM042338.1	516779405	516789957
Artemisia tridentata 1	23	CM042339.1	133168782	133179322
Artemisia tridentata 1	32	CM042339.1	445063556	445074119
Artemisia tridentata 1	34	CM042339.1	502338355	502348921
Artemisia tridentata 1	36	CM042340.1	22545215	22555759
Artemisia tridentata 1	37	CM042340.1	27895068	27905641
Artemisia tridentata 1	38	CM042340.1	54937275	54947861
Artemisia tridentata 1	45	CM042340.1	203779677	203790239
Artemisia tridentata 1	47	CM042340.1	233623202	233633769
Artemisia tridentata 1	49	CM042340.1	272065082	272075622
Artemisia tridentata 1	50	CM042340.1	283570500	283581041
Artemisia tridentata 1	51	CM042340.1	321053427	321063976
Artemisia tridentata 1	57	CM042340.1	436309587	436320151
Artemisia tridentata 1	63	CM042341.1	90768434	90778967
Artemisia tridentata 1	68	CM042341.1	210291108	210301671
Artemisia tridentata 1	70	CM042341.1	310872919	310883464
Artemisia tridentata 1	71	CM042341.1	341909930	341920468
Artemisia tridentata 1	79	CM042342.1	131553255	131563808
Artemisia tridentata 1	83	CM042342.1	240558688	240569262
Artemisia tridentata 1	86	CM042342.1	405711971	405722533
Artemisia tridentata 1	88	CM042342.1	443925905	443936483
Artemisia tridentata 1	92	CM042343.1	81332908	81343458
Artemisia tridentata 1	94	CM042343.1	151106360	151116927
Artemisia tridentata 1	102	CM042343.1	390018923	390029475
Artemisia tridentata 1	106	CM042343.1	438068746	438078835
Artemisia tridentata 1	110	CM042344.1	184704655	184715216
Artemisia tridentata 1	112	CM042344.1	243110463	243121017
Artemisia tridentata 1	114	CM042344.1	259093867	259104432
Artemisia tridentata 1	116	CM042344.1	291414170	291424736
Artemisia tridentata 1	118	CM042344.1	329355915	329366463
Artemisia tridentata 1	119	CM042344.1	368509078	368519613
Artemisia tridentata 1	121	CM042344.1	374581061	374591597
Artemisia tridentata 1	129	CM042345.1	85018882	85029450
Artemisia tridentata 1	139	CM042346.1	45690444	45700966
Artemisia tridentata 1	143	CM042346.1	151028967	151039534
Artemisia tridentata 1	145	CM042346.1	172864321	172874878
Artemisia tridentata 1	149	CM042346.1	234471240	234481809
Artemisia tridentata 1	151	CM042346.1	254110572	254121118
Artemisia tridentata 1	152	CM042346.1	259945835	259956404
Artemisia tridentata 1	154	CM042346.1	276078902	276089470
Artemisia tridentata 2a	24	CM042338.1	165089120	165099654
Artemisia tridentata 2a	33	CM042338.1	377991456	378002038
Artemisia tridentata 2a	36	CM042338.1	430255515	430266093
Artemisia tridentata 2a	38	CM042338.1	455159018	455169556
Artemisia tridentata 2a	40	CM042338.1	470428456	470439024
Artemisia tridentata 2a	44	CM042338.1	504452343	504462909
Artemisia tridentata 2a	49	CM042339.1	103150641	103161210
Artemisia tridentata 2a	60	CM042339.1	216995910	217006481
Artemisia tridentata 2a	61	CM042339.1	222496219	222506793
Artemisia tridentata 2a	62	CM042339.1	222570994	222581575
Artemisia tridentata 2a	64	CM042339.1	235910569	235921143
Artemisia tridentata 2a	66	CM042339.1	273273091	273283665
Artemisia tridentata 2a	67	CM042339.1	277898800	277909364
Artemisia tridentata 2a	72	CM042339.1	361917728	361928302
Artemisia tridentata 2a	74	CM042339.1	400098717	400109292
Artemisia tridentata 2a	76	CM042339.1	431504987	431515549
Artemisia tridentata 2a	82	CM042339.1	509720142	509730714
Artemisia tridentata 2a	87	CM042340.1	33392223	33402754
Artemisia tridentata 2a	89	CM042340.1	51351332	51361858
Artemisia tridentata 2a	93	CM042340.1	138303582	138314165
Artemisia tridentata 2a	95	CM042340.1	164443213	164453768
Artemisia tridentata 2a	100	CM042340.1	176374871	176385407
Artemisia tridentata 2a	106	CM042340.1	322381024	322391581
Artemisia tridentata 2a	108	CM042340.1	348034985	348045549
Artemisia tridentata 2a	121	CM042341.1	22346770	22357337
Artemisia tridentata 2a	126	CM042341.1	86622811	86633399
Artemisia tridentata 2a	129	CM042341.1	202497406	202507963
Artemisia tridentata 2a	132	CM042341.1	228037778	228048343
Artemisia tridentata 2a	135	CM042341.1	269137783	269148365
Artemisia tridentata 2a	138	CM042341.1	307464095	307474652
Artemisia tridentata 2a	139	CM042341.1	346585818	346596350
Artemisia tridentata 2a	143	CM042341.1	377294517	377305084
Artemisia tridentata 2a	144	CM042341.1	378372984	378383567
Artemisia tridentata 2a	153	CM042342.1	1303453	1314037
Artemisia tridentata 2a	156	CM042342.1	17943035	17953615
Artemisia tridentata 2a	162	CM042342.1	135615516	135626089
Artemisia tridentata 2a	166	CM042342.1	193607987	193618520
Artemisia tridentata 2a	171	CM042342.1	271869595	271880069
Artemisia tridentata 2a	172	CM042342.1	349462281	349472819
Artemisia tridentata 2a	174	CM042342.1	373830658	373841225
Artemisia tridentata 2a	179	CM042342.1	444522205	444532772
Artemisia tridentata 2a	181	CM042343.1	9783065	9793596
Artemisia tridentata 2a	182	CM042343.1	10266985	10277522
Artemisia tridentata 2a	185	CM042343.1	41740428	41750990
Artemisia tridentata 2a	186	CM042343.1	54634530	54645097
Artemisia tridentata 2a	187	CM042343.1	75990511	76001047
Artemisia tridentata 2a	197	CM042343.1	171355933	171366499
Artemisia tridentata 2a	200	CM042343.1	216201109	216211675
Artemisia tridentata 2a	201	CM042343.1	228957389	228967966
Artemisia tridentata 2a	236	CM042344.1	358755002	358765582
Artemisia tridentata 2a	237	CM042344.1	379438594	379449164
Artemisia tridentata 2a	240	CM042345.1	31263582	31274117
Artemisia tridentata 2a	243	CM042345.1	122650722	122661305
Artemisia tridentata 2a	245	CM042345.1	191205736	191216303
Artemisia tridentata 2a	253	CM042345.1	340735388	340745972
Artemisia tridentata 2a	256	CM042345.1	356681071	356691654
Artemisia tridentata 2a	260	CM042346.1	41835264	41845838
Artemisia tridentata 2a	264	CM042346.1	93362117	93372650
Artemisia tridentata 2a	265	CM042346.1	116382825	116393407
Artemisia tridentata 2a	268	CM042346.1	156294532	156305116
Artemisia tridentata 2a	271	CM042346.1	164443213	164453768
Artemisia tridentata 2a	274	CM042346.1	241516746	241527327
Artemisia tridentata 2a	275	CM042346.1	243817641	243828199
Artemisia tridentata 2b	34	CM042338.1	381595616	381606159
Artemisia tridentata 2b	195	CM042343.1	129163410	129173970
Artemisia tridentata 2b	213	CM042343.1	403805271	403815809
Artemisia tridentata 2b	258	CM042346.1	6448527	6458953
Avena atlantica 1	49	OU342733.1	410584342	410596480
Avena atlantica 1	57	OU342733.1	444776413	444788624
Avena atlantica 1	61	OU342733.1	473124749	473137097
Avena atlantica 1	65	OU342733.1	491141275	491153498
Avena atlantica 1	75	OU342734.1	5266976	5279124
Avena atlantica 1	80	OU342734.1	36730029	36742305
Avena atlantica 1	81	OU342734.1	37808128	37820386
Avena atlantica 1	89	OU342734.1	79490145	79502419
Avena atlantica 1	109	OU342734.1	288751396	288763658
Avena atlantica 1	121	OU342734.1	332708067	332720343
Avena atlantica 1	123	OU342734.1	335280855	335293131
Avena atlantica 1	124	OU342734.1	338433348	338445560
Avena atlantica 1	143	OU342734.1	413317874	413330058
Avena atlantica 1	145	OU342734.1	424040205	424052415
Avena atlantica 1	177	OU342735.1	69616130	69628338
Avena atlantica 1	192	OU342735.1	153399291	153411439
Avena atlantica 1	195	OU342735.1	176950854	176963255
Avena atlantica 1	201	OU342735.1	278902787	278914871
Avena atlantica 1	204	OU342735.1	306657842	306669983
Avena atlantica 1	211	OU342735.1	361800342	361812618
Avena atlantica 1	220	OU342735.1	431060642	431072774
Avena atlantica 1	230	OU342735.1	467552356	467564548
Avena atlantica 1	249	OU342736.1	111562683	111574806
Avena atlantica 1	250	OU342736.1	115181015	115193355
Avena atlantica 1	260	OU342736.1	265538380	265550576
Avena atlantica 1	280	OU342736.1	399497770	399510043
Avena atlantica 1	285	OU342736.1	420686134	420698357
Avena atlantica 1	299	OU342736.1	496582761	496594912
Avena atlantica 1	323	OU342737.1	87484355	87496613
Avena atlantica 1	350	OU342737.1	375164613	375176872
Avena atlantica 1	395	OU342738.1	317407627	317419886
Avena atlantica 1	404	OU342738.1	363616405	363628554
Avena atlantica 1	434	OU342739.1	78944025	78956231
Avena atlantica 1	439	OU342739.1	86352355	86364487
Avena atlantica 1	441	OU342739.1	91961139	91973258
Avena atlantica 1	473	OU342739.1	386165993	386178269
Avena atlantica 1	477	OU342739.1	418771830	418784038
Ballota nigra 1	3	OX344720.1	133701645	133712451
Ballota nigra 1	28	OX344722.1	81609772	81620579
Ballota nigra 1	39	OX344723.1	49641157	49652073
Ballota nigra 1	46	OX344724.1	97701116	97712049
Ballota nigra 1	51	OX344724.1	104365504	104376503
Ballota nigra 1	54	OX344725.1	62914842	62925773
Ballota nigra 1	68	OX344727.1	83356403	83367434
Ballota nigra 1	71	OX344728.1	83221012	83232024
Ballota nigra 1	74	OX344730.1	403467	414596
Ballota nigra 1	80	OX344730.1	33308918	33320028
Ballota nigra 1	82	OX344730.1	51421746	51432616
Ballota nigra 1	85	OX344730.1	72621687	72632517
Ballota nigra 2a	25	OX344721.1	65149661	65161782
Ballota nigra 2a	37	OX344721.1	125101093	125113068
Ballota nigra 2a	39	OX344721.1	128196017	128208084
Ballota nigra 2a	43	OX344721.1	131374704	131386729
Ballota nigra 2a	46	OX344722.1	16611355	16623429
Ballota nigra 2a	54	OX344722.1	104495756	104507747
Ballota nigra 2a	61	OX344722.1	124056735	124068702
Ballota nigra 2a	79	OX344723.1	39615167	39627139
Ballota nigra 2a	80	OX344723.1	43193599	43205503
Ballota nigra 2a	82	OX344723.1	48517158	48529089
Ballota nigra 2a	86	OX344723.1	62151986	62163909
Ballota nigra 2a	88	OX344723.1	73333533	73345496
Ballota nigra 2a	90	OX344723.1	76475257	76487349
Ballota nigra 2a	99	OX344724.1	75333530	75345573
Ballota nigra 2a	117	OX344725.1	102622363	102634325
Ballota nigra 2a	134	OX344729.1	37244670	37256605
Ballota nigra 2a	135	OX344729.1	65913333	65925267
Ballota nigra 2a	144	OX344730.1	12355926	12367860
Ballota nigra 2a	147	OX344730.1	15842303	15854354
Ballota nigra 2b	14	OX344720.1	119280160	119292181
Ballota nigra 2b	63	OX344723.1	173001	184961
Ballota nigra 2b	72	OX344723.1	13493628	13505682
Ballota nigra 2b	87	OX344723.1	63600960	63613048
Ballota nigra 2b	91	OX344723.1	78760933	78772909
Ballota nigra 2b	109	OX344725.1	67748863	67760840
Ballota nigra 2b	119	OX344727.1	1062714	1074650
Ballota nigra 2c	2	OX344720.1	1591256	1603193
Ballota nigra 2c	35	OX344721.1	119543845	119555807
Ballota nigra 2c	126	OX344728.1	5141055	5153084
Ballota nigra 2c	133	OX344729.1	21373092	21385025
Ballota nigra 2d	65	OX344723.1	1206067	1218043
Ballota nigra 2e	155	OX344730.1	26586023	26597952
Ballota nigra 2f	158	OX344730.1	65237379	65249428
Ballota nigra 3	1	OX344720.1	5998576	6010314
Ballota nigra 3	6	OX344720.1	76421455	76433199
Ballota nigra 3	10	OX344720.1	132545689	132557434
Ballota nigra 3	11	OX344720.1	132690859	132702612
Ballota nigra 3	15	OX344721.1	65373233	65384910
Ballota nigra 3	20	OX344721.1	74520609	74532347
Ballota nigra 3	22	OX344721.1	79626241	79637987
Ballota nigra 3	23	OX344721.1	83570996	83582745
Ballota nigra 3	27	OX344721.1	131672282	131684024
Ballota nigra 3	29	OX344722.1	37301652	37313393
Ballota nigra 3	35	OX344723.1	28654082	28665806
Ballota nigra 3	41	OX344723.1	52517519	52529264
Ballota nigra 3	42	OX344723.1	55268305	55280051
Ballota nigra 3	55	OX344724.1	36388889	36400642
Ballota nigra 3	57	OX344724.1	75416172	75427907
Ballota nigra 3	58	OX344724.1	85643251	85654992
Ballota nigra 3	59	OX344724.1	91519900	91531707
Ballota nigra 3	64	OX344725.1	53941336	53953091
Ballota nigra 3	66	OX344725.1	57877268	57889015
Ballota nigra 3	68	OX344725.1	69963342	69975010
Ballota nigra 3	70	OX344725.1	83277826	83289589
Ballota nigra 3	71	OX344725.1	84266023	84277763
Ballota nigra 3	74	OX344726.1	3553606	3565348
Ballota nigra 3	90	OX344730.1	10607755	10619493
Ballota nigra 3	91	OX344730.1	13669252	13680993
Ballota nigra 3	95	OX344730.1	29181013	29192751
Ballota nigra 3	97	OX344730.1	41838002	41849741
Ballota nigra 3	98	OX344730.1	64416187	64427925
Ballota nigra 4a	5	OX344720.1	126015790	126027693
Ballota nigra 4a	29	OX344723.1	22220658	22232558
Ballota nigra 4a	53	OX344725.1	46401518	46413390
Ballota nigra 4a	58	OX344725.1	74791341	74803234
Ballota nigra 4b	76	OX344729.1	54983438	54995255
Ballota nigra 4c	31	OX344723.1	29859944	29871783
Ballota nigra 4d	40	OX344723.1	81919707	81931591
Ballota nigra 4e	1	OX344720.1	29929585	29941406
Ballota nigra 4e	21	OX344721.1	29929585	29941406
Ballota nigra 4e	39	OX344723.1	77806074	77817887
Ballota nigra 5a	2	OX344720.1	38063342	38075173
Ballota nigra 5a	7	OX344720.1	82877424	82889274
Ballota nigra 5a	17	OX344721.1	54395310	54407166
Ballota nigra 5a	22	OX344721.1	82982151	82994018
Ballota nigra 5a	24	OX344721.1	111261939	111273791
Ballota nigra 5a	30	OX344721.1	117942832	117954691
Ballota nigra 5a	31	OX344721.1	117942832	117954691
Ballota nigra 5a	33	OX344721.1	118379179	118391002
Ballota nigra 5a	45	OX344722.1	112869652	112881458
Ballota nigra 5a	47	OX344722.1	119882203	119894080
Ballota nigra 5a	50	OX344723.1	7429736	7441553
Ballota nigra 5a	81	OX344723.1	59540940	59552785
Ballota nigra 5a	82	OX344723.1	65148337	65160196
Ballota nigra 5a	87	OX344723.1	88354378	88366209
Ballota nigra 5a	97	OX344724.1	67201703	67213495
Ballota nigra 5a	102	OX344725.1	28402368	28414220
Ballota nigra 5a	104	OX344725.1	43012962	43024815
Ballota nigra 5a	106	OX344725.1	67773401	67785254
Ballota nigra 5a	115	OX344725.1	99021127	99032972
Ballota nigra 5a	117	OX344726.1	16246414	16258263
Ballota nigra 5a	123	OX344726.1	98143747	98155563
Ballota nigra 5a	128	OX344728.1	53073099	53084984
Ballota nigra 5a	129	OX344728.1	64281636	64293478
Ballota nigra 5a	138	OX344729.1	70945009	70956855
Ballota nigra 5a	140	OX344730.1	6619414	6631247
Ballota nigra 5a	141	OX344730.1	8300998	8312821
Ballota nigra 5a	142	OX344730.1	8995411	9007235
Ballota nigra 5a	153	OX344730.1	58913482	58925327
Ballota nigra 5b	55	OX344723.1	22798423	22810233
Ballota nigra 5b	56	OX344723.1	23758404	23770226
Ballota nigra 5b	57	OX344723.1	23930944	23942754
Ballota nigra 5b	62	OX344723.1	28331790	28343620
Ballota nigra 5b	75	OX344723.1	41579803	41591620
Ballota nigra 5b	143	OX344730.1	9645114	9656976
Ballota nigra 5b	152	OX344730.1	56598034	56609944
Camellia oleifera 1	2	JAKJMZ010000001	42580150	42591272
Camellia oleifera 1	3	JAKJMZ010000001	60377211	60388397
Camellia oleifera 1	4	JAKJMZ010000001	160885836	160897022
Camellia oleifera 1	6	JAKJMZ010000001	167785763	167796834
Camellia oleifera 1	7	JAKJMZ010000001	211449382	211460567
Camellia oleifera 1	14	JAKJMZ010000003	54510023	54521269
Camellia oleifera 1	16	JAKJMZ010000003	66473597	66484781
Camellia oleifera 1	18	JAKJMZ010000003	100477547	100488731
Camellia oleifera 1	33	JAKJMZ010000005	38807967	38818952
Camellia oleifera 1	39	JAKJMZ010000005	153231330	153242452
Camellia oleifera 1	42	JAKJMZ010000006	5291656	5302838
Camellia oleifera 1	44	JAKJMZ010000006	120817031	120828369
Camellia oleifera 1	54	JAKJMZ010000007	157281583	157292767
Camellia oleifera 1	59	JAKJMZ010000009	20028742	20039743
Camellia oleifera 1	75	JAKJMZ010000010	190754323	190765510
Camellia oleifera 1	85	JAKJMZ010000011	158022769	158034019
Camellia oleifera 1	88	JAKJMZ010000012	7365988	7377016
Camellia oleifera 1	90	JAKJMZ010000012	76827178	76838180
Camellia oleifera 1	91	JAKJMZ010000012	188640171	188651357
Camellia oleifera 1	93	JAKJMZ010000013	106061505	106072569
Camellia oleifera 1	104	JAKJMZ010000014	69179484	69190668
Camellia oleifera 1	106	JAKJMZ010000014	114524550	114535791
Camellia oleifera 1	115	JAKJMZ010000015	116529557	116540682
Camellia oleifera 2	6	JAKJMZ010000001	20862513	20874072
Camellia oleifera 2	7	JAKJMZ010000001	110837670	110849170
Camellia oleifera 2	9	JAKJMZ010000001	178469513	178481091
Camellia oleifera 2	25	JAKJMZ010000003	41469608	41480906
Camellia oleifera 2	32	JAKJMZ010000003	122775161	122786575
Camellia oleifera 2	43	JAKJMZ010000004	10690878	10702517
Camellia oleifera 2	57	JAKJMZ010000006	7432607	7444077
Camellia oleifera 2	61	JAKJMZ010000006	110203939	110215438
Camellia oleifera 2	75	JAKJMZ010000008	9811944	9823362
Camellia oleifera 2	97	JAKJMZ010000010	119629929	119641543
Camellia oleifera 2	101	JAKJMZ010000011	133928872	133940531
Camellia oleifera 2	127	JAKJMZ010000014	141348846	141360191
Camellia oleifera 2	129	JAKJMZ010000015	94616104	94627518
Camellia sinensis 4	1	CM035932.1	3534982	3547132
Camellia sinensis 4	2	CM035932.1	7578294	7590367
Camellia sinensis 4	13	CM035932.1	187003651	187015758
Camellia sinensis 4	15	CM035932.1	199639791	199651907
Camellia sinensis 4	34	CM035933.1	182801162	182813322
Camellia sinensis 4	90	CM035936.1	88208358	88220327
Camellia sinensis 4	92	CM035936.1	110701861	110714009
Camellia sinensis 4	105	CM035937.1	110701861	110714009
Camellia sinensis 4	183	CM035941.1	27196759	27208983
Camellia sinensis 4	192	CM035941.1	112000982	112013089
Camellia sinensis 4	195	CM035941.1	131091494	131103484
Camellia sinensis 4	204	CM035942.1	44341353	44353634
Camellia sinensis 4	212	CM035942.1	78532489	78544581
Camellia sinensis 4	226	CM035943.1	51446705	51458934
Camellia sinensis 4	240	CM035943.1	148700593	148712773
Camellia sinensis 4	243	CM035943.1	158322140	158334448
Camellia sinensis 4	260	CM035944.1	120257398	120269495
Camellia sinensis 4	289	CM035946.1	24752035	24764022
Centaurea solstitialis 1a	15	CM058041.1	9675083	9685210
Centaurea solstitialis 1a	44	CM058042.1	83170007	83180114
Centaurea solstitialis 1a	68	CM058043.1	67942364	67952520
Centaurea solstitialis 1b	10	CM058040.1	46216136	46225684
Centaurea solstitialis 1b	27	CM058041.1	63557047	63567147
Centaurea solstitialis 1b	30	CM058041.1	81009467	81019604
Centaurea solstitialis 1b	81	CM058044.1	27415055	27425140
Centaurea solstitialis 1b	91	CM058045.1	10888360	10898482
Centaurea solstitialis 1b	124	CM058046.1	69091717	69101875
Centaurea solstitialis 1b	126	CM058047.1	4135879	4146023
Centaurea solstitialis 1c	9	CM058040.1	40293923	40304040
Centaurea solstitialis 1c	31	CM058041.1	81775924	81786040
Centaurea solstitialis 1c	59	CM058043.1	44074146	44084288
Centaurea solstitialis 1c	133	CM058047.1	52982823	52992975
Centaurea solstitialis 1d	41	CM058042.1	63787805	63799335
Centaurea solstitialis 2a	2	CM058040.1	7854107	7864382
Centaurea solstitialis 2a	3	CM058040.1	14441104	14451401
Centaurea solstitialis 2a	5	CM058040.1	18261987	18272237
Centaurea solstitialis 2a	11	CM058040.1	23617609	23627924
Centaurea solstitialis 2a	13	CM058040.1	24189354	24199624
Centaurea solstitialis 2a	18	CM058040.1	39362111	39372388
Centaurea solstitialis 2a	21	CM058040.1	40466642	40476939
Centaurea solstitialis 2a	23	CM058040.1	48156672	48166981
Centaurea solstitialis 2a	31	CM058040.1	59269828	59280100
Centaurea solstitialis 2a	38	CM058040.1	82946417	82956728
Centaurea solstitialis 2a	50	CM058040.1	109993589	110003904
Centaurea solstitialis 2a	57	CM058041.1	19363861	19374121
Centaurea solstitialis 2a	60	CM058041.1	20969082	20979357
Centaurea solstitialis 2a	63	CM058041.1	26170782	26181095
Centaurea solstitialis 2a	82	CM058041.1	71176752	71187026
Centaurea solstitialis 2a	92	CM058041.1	93072226	93082507
Centaurea solstitialis 2a	97	CM058041.1	106713614	106723882
Centaurea solstitialis 2a	100	CM058042.1	10389654	10399969
Centaurea solstitialis 2a	103	CM058042.1	13927855	13938139
Centaurea solstitialis 2a	107	CM058042.1	23819572	23829845
Centaurea solstitialis 2a	111	CM058042.1	33365085	33375392
Centaurea solstitialis 2a	112	CM058042.1	34504823	34515107
Centaurea solstitialis 2a	116	CM058042.1	50037117	50047423
Centaurea solstitialis 2a	119	CM058042.1	57662144	57672426
Centaurea solstitialis 2a	121	CM058042.1	65131075	65141351
Centaurea solstitialis 2a	128	CM058042.1	80391359	80401640
Centaurea solstitialis 2a	129	CM058042.1	80431774	80442047
Centaurea solstitialis 2a	130	CM058042.1	80717519	80727807
Centaurea solstitialis 2a	131	CM058042.1	91628920	91639204
Centaurea solstitialis 2a	136	CM058042.1	101174923	101185229
Centaurea solstitialis 2a	148	CM058043.1	32862484	32872794
Centaurea solstitialis 2a	149	CM058043.1	33230544	33240790
Centaurea solstitialis 2a	162	CM058043.1	72470844	72481132
Centaurea solstitialis 2a	164	CM058043.1	80644989	80655296
Centaurea solstitialis 2a	173	CM058044.1	381256	391554
Centaurea solstitialis 2a	187	CM058044.1	34933383	34943672
Centaurea solstitialis 2a	188	CM058044.1	44846023	44856299
Centaurea solstitialis 2a	195	CM058044.1	68818237	68828498
Centaurea solstitialis 2a	197	CM058045.1	5109612	5119882
Centaurea solstitialis 2a	199	CM058045.1	5440929	5451231
Centaurea solstitialis 2a	200	CM058045.1	5485754	5496055
Centaurea solstitialis 2a	207	CM058045.1	11381653	11391947
Centaurea solstitialis 2a	212	CM058045.1	20314809	20325104
Centaurea solstitialis 2a	213	CM058045.1	22555137	22565410
Centaurea solstitialis 2a	214	CM058045.1	41574683	41584943
Centaurea solstitialis 2a	224	CM058046.1	7872906	7883218
Centaurea solstitialis 2a	226	CM058046.1	15958829	15969042
Centaurea solstitialis 2a	227	CM058046.1	16178954	16189209
Centaurea solstitialis 2a	228	CM058046.1	16571100	16581407
Centaurea solstitialis 2a	229	CM058046.1	17542435	17552721
Centaurea solstitialis 2a	230	CM058046.1	17554255	17564542
Centaurea solstitialis 2a	237	CM058046.1	20939490	20949773
Centaurea solstitialis 2a	244	CM058046.1	33374827	33385086
Centaurea solstitialis 2a	255	CM058046.1	62247736	62258014
Centaurea solstitialis 2a	256	CM058046.1	64285009	64295267
Centaurea solstitialis 2a	257	CM058046.1	64643623	64653881
Centaurea solstitialis 2a	264	CM058047.1	14558176	14568484
Centaurea solstitialis 2a	272	CM058047.1	52649709	52660022
Centaurea solstitialis 2b	59	CM058041.1	20769952	20780218
Centaurea solstitialis 2b	69	CM058041.1	31208231	31218505
Centaurea solstitialis 2b	122	CM058042.1	67859749	67870041
Centaurea solstitialis 2b	142	CM058043.1	23898355	23908637
Centaurea solstitialis 2b	159	CM058043.1	69374584	69384851
Centaurea solstitialis 2b	167	CM058043.1	87337446	87347740
Centaurea solstitialis 2b	254	CM058046.1	60967719	60977974
Centaurea solstitialis 2b	271	CM058047.1	52041867	52052144
Chamaenerion angustifolium 1	3	OX328265.1	8057718	8069065
Chamaenerion angustifolium 1	17	OX328267.1	22199373	22210823
Chamaenerion angustifolium 1	19	OX328267.1	26865794	26877097
Chamaenerion angustifolium 1	39	OX328271.1	21728837	21740174
Chamaenerion angustifolium 1	42	OX328272.1	6739160	6750510
Chamaenerion angustifolium 2	1	OX328265.1	1584011	1595421
Chamaenerion angustifolium 2	3	OX328265.1	12233977	12245257
Chamaenerion angustifolium 2	4	OX328265.1	12295250	12306579
Chamaenerion angustifolium 2	5	OX328265.1	13254720	13266141
Chamaenerion angustifolium 2	6	OX328265.1	13361095	13372584
Chamaenerion angustifolium 2	11	OX328265.1	23299262	23310679
Chamaenerion angustifolium 2	13	OX328265.1	25169249	25180643
Chamaenerion angustifolium 2	14	OX328265.1	26058939	26070413
Chamaenerion angustifolium 2	15	OX328265.1	27452803	27464118
Chamaenerion angustifolium 2	16	OX328265.1	30167953	30179290
Chamaenerion angustifolium 2	17	OX328265.1	30742026	30753503
Chamaenerion angustifolium 2	18	OX328265.1	31241699	31252990
Chamaenerion angustifolium 2	20	OX328265.1	35605480	35616849
Chamaenerion angustifolium 2	21	OX328265.1	37150662	37162151
Chamaenerion angustifolium 2	22	OX328265.1	39144464	39155795
Chamaenerion angustifolium 2	25	OX328266.1	1268850	1280217
Chamaenerion angustifolium 2	26	OX328266.1	2645809	2657303
Chamaenerion angustifolium 2	27	OX328266.1	5043205	5054572
Chamaenerion angustifolium 2	28	OX328266.1	5559006	5570345
Chamaenerion angustifolium 2	32	OX328266.1	15241351	15252719
Chamaenerion angustifolium 2	34	OX328266.1	23985535	23996942
Chamaenerion angustifolium 2	35	OX328266.1	27258674	27269933
Chamaenerion angustifolium 2	38	OX328266.1	30427464	30438936
Chamaenerion angustifolium 2	39	OX328266.1	31210501	31221979
Chamaenerion angustifolium 2	40	OX328266.1	32599139	32610429
Chamaenerion angustifolium 2	42	OX328267.1	2720494	2731914
Chamaenerion angustifolium 2	44	OX328267.1	8463185	8474633
Chamaenerion angustifolium 2	45	OX328267.1	8722576	8734040
Chamaenerion angustifolium 2	46	OX328267.1	10891518	10902940
Chamaenerion angustifolium 2	47	OX328267.1	11484949	11496371
Chamaenerion angustifolium 2	49	OX328267.1	15089571	15101035
Chamaenerion angustifolium 2	50	OX328267.1	15701819	15713241
Chamaenerion angustifolium 2	54	OX328267.1	20915970	20927439
Chamaenerion angustifolium 2	55	OX328267.1	21477434	21488886
Chamaenerion angustifolium 2	61	OX328267.1	35242881	35254115
Chamaenerion angustifolium 2	63	OX328267.1	37127049	37138544
Chamaenerion angustifolium 2	74	OX328268.1	27568147	27579478
Chamaenerion angustifolium 2	76	OX328268.1	31257595	31268953
Chamaenerion angustifolium 2	83	OX328269.1	11407638	11419103
Chamaenerion angustifolium 2	84	OX328269.1	15917543	15928910
Chamaenerion angustifolium 2	88	OX328269.1	19831674	19842980
Chamaenerion angustifolium 2	89	OX328269.1	19878406	19889900
Chamaenerion angustifolium 2	90	OX328269.1	19908148	19919438
Chamaenerion angustifolium 2	92	OX328269.1	22455600	22466887
Chamaenerion angustifolium 2	94	OX328269.1	23252398	23263685
Chamaenerion angustifolium 2	95	OX328269.1	23790250	23801744
Chamaenerion angustifolium 2	96	OX328269.1	24008902	24020191
Chamaenerion angustifolium 2	97	OX328269.1	25309254	25320677
Chamaenerion angustifolium 2	98	OX328269.1	27049616	27060949
Chamaenerion angustifolium 2	103	OX328269.1	34504102	34515443
Chamaenerion angustifolium 2	104	OX328269.1	35117730	35129196
Chamaenerion angustifolium 2	105	OX328269.1	35762499	35773863
Chamaenerion angustifolium 2	108	OX328270.1	7554627	7565957
Chamaenerion angustifolium 2	110	OX328270.1	14403339	14414737
Chamaenerion angustifolium 2	111	OX328270.1	14900860	14912228
Chamaenerion angustifolium 2	112	OX328270.1	15536474	15547887
Chamaenerion angustifolium 2	115	OX328270.1	21501472	21512802
Chamaenerion angustifolium 2	122	OX328270.1	24445144	24456589
Chamaenerion angustifolium 2	123	OX328270.1	30668856	30680259
Chamaenerion angustifolium 2	124	OX328270.1	30901347	30912834
Chamaenerion angustifolium 2	126	OX328270.1	32602181	32613574
Chamaenerion angustifolium 2	128	OX328271.1	3494884	3506305
Chamaenerion angustifolium 2	130	OX328271.1	5721967	5733468
Chamaenerion angustifolium 2	131	OX328271.1	5740018	5751519
Chamaenerion angustifolium 2	132	OX328271.1	5842647	5853986
Chamaenerion angustifolium 2	141	OX328271.1	12347274	12358603
Chamaenerion angustifolium 2	142	OX328271.1	12783208	12794526
Chamaenerion angustifolium 2	143	OX328271.1	12970100	12981443
Chamaenerion angustifolium 2	153	OX328271.1	24535736	24547211
Chamaenerion angustifolium 2	154	OX328271.1	25215032	25226482
Chamaenerion angustifolium 2	155	OX328271.1	25261408	25272802
Chamaenerion angustifolium 2	159	OX328271.1	30828196	30839504
Chamaenerion angustifolium 2	160	OX328271.1	31206204	31217536
Chamaenerion angustifolium 2	162	OX328271.1	32049636	32061122
Chamaenerion angustifolium 2	165	OX328272.1	3524247	3535534
Chamaenerion angustifolium 2	166	OX328272.1	4130045	4141442
Chamaenerion angustifolium 2	167	OX328272.1	7409400	7420714
Chamaenerion angustifolium 2	169	OX328272.1	8265708	8277102
Chamaenerion angustifolium 2	175	OX328272.1	24901838	24913387
Chamaenerion angustifolium 2	176	OX328272.1	28358740	28370029
Chamaenerion angustifolium 2	178	OX328272.1	28729223	28740512
Chamaenerion angustifolium 2	179	OX328272.1	28776924	28788264
Chamaenerion angustifolium 2	180	OX328272.1	30178459	30189787
Chamaenerion angustifolium 2	181	OX328272.1	30330877	30342242
Chamaenerion angustifolium 2	184	OX328273.1	1053585	1065131
Chamaenerion angustifolium 2	185	OX328273.1	2699713	2711051
Chamaenerion angustifolium 2	186	OX328273.1	5681223	5692660
Chamaenerion angustifolium 2	190	OX328273.1	19829970	19841391
Chamaenerion angustifolium 2	191	OX328273.1	19909170	19920558
Chamaenerion angustifolium 2	195	OX328273.1	23723071	23734642
Chamaenerion angustifolium 2	196	OX328273.1	24364474	24375761
Chamaenerion angustifolium 2	198	OX328273.1	25965267	25976554
Chamaenerion angustifolium 2	199	OX328273.1	29006048	29017518
Chamaenerion angustifolium 2	201	OX328274.1	5035392	5046732
Chamaenerion angustifolium 2	206	OX328274.1	21553519	21564827
Chamaenerion angustifolium 2	213	OX328275.1	13131282	13142650
Chamaenerion angustifolium 2	214	OX328275.1	14789202	14800615
Chamaenerion angustifolium 2	223	OX328275.1	30236131	30247460
Chamaenerion angustifolium 2	225	OX328275.1	31618736	31630104
Chamaenerion angustifolium 2	227	OX328276.1	4550529	4561950
Chamaenerion angustifolium 2	228	OX328276.1	5150145	5161470
Chamaenerion angustifolium 2	229	OX328276.1	5181884	5193211
Chamaenerion angustifolium 2	230	OX328276.1	8248061	8259405
Chamaenerion angustifolium 2	231	OX328276.1	8566988	8578235
Chamaenerion angustifolium 2	232	OX328276.1	8724784	8736193
Chamaenerion angustifolium 2	240	OX328276.1	26143578	26154883
Chamaenerion angustifolium 2	241	OX328276.1	26300018	26311316
Chamaenerion angustifolium 2	245	OX328277.1	11235168	11246501
Chamaenerion angustifolium 2	247	OX328277.1	23651556	23663005
Chamaenerion angustifolium 2	253	OX328278.1	6302479	6313848
Chamaenerion angustifolium 2	254	OX328278.1	6938160	6949623
Chamaenerion angustifolium 2	258	OX328278.1	11494941	11506385
Chamaenerion angustifolium 2	259	OX328278.1	17137750	17148938
Chamaenerion angustifolium 2	260	OX328278.1	25047995	25059458
Chamaenerion angustifolium 2	262	OX328278.1	29368410	29379789
Chamaenerion angustifolium 2	263	OX328279.1	2840964	2852305
Chamaenerion angustifolium 2	267	OX328279.1	8132607	8143975
Chamaenerion angustifolium 2	268	OX328279.1	8822541	8833963
Chamaenerion angustifolium 2	269	OX328279.1	9005532	9016792
Chamaenerion angustifolium 2	270	OX328279.1	9129225	9140646
Chamaenerion angustifolium 2	271	OX328279.1	9656954	9668375
Chamaenerion angustifolium 2	272	OX328279.1	10229818	10241131
Chamaenerion angustifolium 2	273	OX328279.1	11532111	11543552
Chamaenerion angustifolium 2	274	OX328279.1	12134626	12146066
Chamaenerion angustifolium 2	275	OX328279.1	13549517	13560938
Chamaenerion angustifolium 2	276	OX328279.1	13569082	13580436
Chamaenerion angustifolium 2	277	OX328279.1	14745131	14756546
Chamaenerion angustifolium 2	278	OX328279.1	15557753	15569135
Chamaenerion angustifolium 2	279	OX328279.1	15666422	15677941
Chamaenerion angustifolium 2	280	OX328279.1	16121623	16133016
Chamaenerion angustifolium 2	281	OX328279.1	16368275	16379615
Chamaenerion angustifolium 2	282	OX328279.1	16523471	16534835
Chamaenerion angustifolium 2	283	OX328279.1	17214543	17225909
Chamaenerion angustifolium 2	284	OX328279.1	19259507	19270836
Chamaenerion angustifolium 2	292	OX328280.1	7431414	7442766
Chamaenerion angustifolium 2	293	OX328280.1	8750658	8762052
Chamaenerion angustifolium 2	299	OX328280.1	9255601	9266970
Chamaenerion angustifolium 2	302	OX328280.1	10465306	10476597
Chamaenerion angustifolium 2	304	OX328280.1	10880447	10891772
Chamaenerion angustifolium 2	305	OX328280.1	11031403	11042870
Chamaenerion angustifolium 2	306	OX328280.1	11354956	11366299
Chamaenerion angustifolium 2	308	OX328280.1	11658735	11670030
Chamaenerion angustifolium 2	311	OX328280.1	12437783	12449267
Chamaenerion angustifolium 2	313	OX328280.1	12848578	12859865
Chamaenerion angustifolium 2	314	OX328280.1	13046299	13057569
Chamaenerion angustifolium 2	318	OX328280.1	15024388	15035694
Chamaenerion angustifolium 2	319	OX328280.1	15679143	15690449
Chamaenerion angustifolium 2	320	OX328280.1	16288580	16300069
Chamaenerion angustifolium 2	322	OX328280.1	17720819	17732132
Chamaenerion angustifolium 2	323	OX328280.1	18736618	18748065
Chamaenerion angustifolium 2	324	OX328280.1	19127420	19138867
Chamaenerion angustifolium 2	325	OX328280.1	20395207	20406653
Chamaenerion angustifolium 2	326	OX328280.1	20947861	20959121
Chamaenerion angustifolium 2	327	OX328280.1	23999086	24010425
Chamaenerion angustifolium 2	328	OX328280.1	24721527	24732835
Chamaenerion angustifolium 2	329	OX328280.1	24754481	24765901
Chamaenerion angustifolium 2	331	OX328280.1	25483064	25494351
Chamaenerion angustifolium 2	334	OX328281.1	5002816	5014122
Chamaenerion angustifolium 2	335	OX328281.1	5914668	5926006
Chamaenerion angustifolium 2	336	OX328281.1	10516314	10527601
Chamaenerion angustifolium 2	337	OX328281.1	15656144	15667514
Chamaenerion angustifolium 2	338	OX328281.1	17060001	17071288
Chamaenerion angustifolium 2	339	OX328281.1	17077885	17089306
Chamaenerion angustifolium 2	341	OX328281.1	20071176	20082596
Chamaenerion angustifolium 2	344	OX328282.1	6730610	6742079
Chamaenerion angustifolium 2	345	OX328282.1	6966367	6977602
Chamaenerion angustifolium 2	346	OX328282.1	11790032	11801454
Chamaenerion angustifolium 2	347	OX328282.1	12657536	12668993
Chamaenerion angustifolium 2	348	OX328282.1	12684433	12695776
Chamaenerion angustifolium 2	350	OX328282.1	17078400	17089611
Chamaenerion angustifolium 2	351	OX328282.1	17123021	17134416
Chionographis japonica 1a	19	OX393549.1	104964408	104977531
Chionographis japonica 1a	30	OX393550.1	5011932	5024980
Chionographis japonica 1a	47	OX393551.1	29744284	29757526
Chionographis japonica 1a	72	OX393552.1	93240017	93253318
Chionographis japonica 1b	46	OX393551.1	27678219	27691874
Chionographis japonica 1b	76	OX393553.1	33376178	33389197
Chionographis japonica 1b	97	OX393554.1	64852000	64864977
Chionographis japonica 1c	79	OX393553.1	62313145	62325372
Chionographis japonica 1d	91	OX393554.1	37450024	37461636
Comarum palustre 1	1	OX637572.1	8005334	8016263
Comarum palustre 1	8	OX637572.1	18296150	18307155
Comarum palustre 1	10	OX637572.1	19118629	19129705
Comarum palustre 1	25	OX637573.1	6733095	6744191
Comarum palustre 1	27	OX637573.1	11117141	11127982
Comarum palustre 1	35	OX637573.1	25444594	25455689
Comarum palustre 1	36	OX637573.1	28325636	28336413
Comarum palustre 1	55	OX637574.1	22961124	22972287
Comarum palustre 1	56	OX637574.1	23085039	23095916
Comarum palustre 1	59	OX637574.1	23734140	23744908
Comarum palustre 1	68	OX637575.1	10680900	10691917
Comarum palustre 1	81	OX637575.1	29403337	29414388
Comarum palustre 1	82	OX637575.1	31696356	31707462
Comarum palustre 1	83	OX637576.1	738888	749742
Comarum palustre 1	85	OX637576.1	4119589	4130535
Comarum palustre 1	87	OX637576.1	11363889	11374814
Comarum palustre 1	90	OX637576.1	18224062	18234995
Comarum palustre 1	99	OX637577.1	5203059	5214071
Comarum palustre 1	104	OX637577.1	14070558	14081645
Comarum palustre 1	107	OX637577.1	18235782	18246553
Comarum palustre 1	111	OX637577.1	28745662	28756573
Comarum palustre 1	112	OX637578.1	168628	179620
Comarum palustre 1	113	OX637578.1	4361089	4371957
Comarum palustre 1	118	OX637578.1	14528911	14539978
Comarum palustre 1	119	OX637578.1	15197203	15208190
Comarum palustre 1	120	OX637578.1	15577085	15588005
Comarum palustre 1	121	OX637578.1	16007479	16018310
Comarum palustre 1	122	OX637578.1	16254840	16265772
Comarum palustre 1	123	OX637578.1	17817433	17828356
Comarum palustre 1	130	OX637579.1	349855	360826
Comarum palustre 1	132	OX637579.1	2683797	2694648
Comarum palustre 1	134	OX637579.1	5486566	5497498
Comarum palustre 1	136	OX637579.1	7439156	7450235
Comarum palustre 1	137	OX637579.1	9512126	9523156
Comarum palustre 1	139	OX637579.1	12425418	12436351
Comarum palustre 1	142	OX637579.1	16745223	16756225
Comarum palustre 1	148	OX637579.1	27943590	27954531
Comarum palustre 1	152	OX637580.1	982772	993775
Comarum palustre 1	156	OX637580.1	4497771	4508668
Comarum palustre 1	161	OX637580.1	25381744	25392884
Comarum palustre 1	164	OX637581.1	9725107	9736120
Comarum palustre 1	165	OX637581.1	10444102	10455199
Comarum palustre 1	175	OX637582.1	2797426	2808342
Comarum palustre 1	185	OX637583.1	284014	294978
Comarum palustre 1	189	OX637583.1	3711353	3722399
Comarum palustre 1	194	OX637583.1	18797689	18808541
Comarum palustre 1	195	OX637583.1	20533784	20544643
Comarum palustre 1	197	OX637584.1	2763962	2774876
Comarum palustre 1	201	OX637584.1	12852872	12863722
Comarum palustre 1	205	OX637584.1	23972425	23983440
Comarum palustre 1	206	OX637585.1	6727822	6738672
Comarum palustre 1	211	OX637585.1	19721611	19732387
Comarum palustre 1	213	OX637585.1	20673405	20684441
Comarum palustre 1	217	OX637586.1	10058822	10069671
Comarum palustre 1	227	OX637587.1	3540276	3551287
Comarum palustre 1	239	OX637588.1	4317587	4328572
Comarum palustre 1	242	OX637588.1	8920804	8931831
Comarum palustre 1	244	OX637588.1	11162516	11173583
Comarum palustre 1	245	OX637588.1	18059247	18070098
Comarum palustre 1	247	OX637589.1	13511479	13522410
Comarum palustre 1	264	OX637591.1	8861220	8872250
Comarum palustre 1	266	OX637591.1	16706867	16717890
Comarum palustre 1	273	OX637592.1	4309375	4320231
Dimocarpus longan 1	2	JALHSO010000001	11323864	11334822
Dimocarpus longan 1	5	JALHSO010000001	36868513	36879454
Dimocarpus longan 1	10	JALHSO010000002	24966081	24977019
Dimocarpus longan 1	31	JALHSO010000004	23546040	23556988
Dimocarpus longan 1	42	JALHSO010000008	12846974	12857928
Dimocarpus longan 1	49	JALHSO010000009	25054307	25065245
Dimocarpus longan 1	54	JALHSO010000010	7787042	7798012
Dimocarpus longan 1	68	JALHSO010000012	313120	324231
Dimocarpus longan 1	77	JALHSO010000014	16603183	16614120
Dimocarpus longan 1	80	JALHSO010000015	14466948	14477903
Glebionis coronaria 2a	8	CM046874.1	236679439	236690449
Glebionis coronaria 2a	21	CM046874.1	588851675	588862690
Glebionis coronaria 2a	35	CM046875.1	363612483	363623494
Glebionis coronaria 2a	38	CM046875.1	418072336	418083329
Glebionis coronaria 2a	46	CM046875.1	648530156	648541106
Glebionis coronaria 2a	48	CM046876.1	19172680	19183681
Glebionis coronaria 2a	54	CM046876.1	393641236	393652241
Glebionis coronaria 2a	68	CM046877.1	186468300	186479231
Glebionis coronaria 2a	69	CM046877.1	186513368	186524372
Glebionis coronaria 2a	71	CM046877.1	234115533	234126581
Glebionis coronaria 2a	74	CM046877.1	256503315	256514328
Glebionis coronaria 2a	80	CM046877.1	348907654	348918665
Glebionis coronaria 2a	81	CM046877.1	357369354	357380355
Glebionis coronaria 2a	83	CM046877.1	388231977	388242980
Glebionis coronaria 2a	93	CM046878.1	94942358	94953365
Glebionis coronaria 2a	98	CM046878.1	173129033	173140041
Glebionis coronaria 2a	100	CM046878.1	302876764	302887781
Glebionis coronaria 2a	111	CM046878.1	559244208	559255218
Glebionis coronaria 2a	115	CM046879.1	52387845	52398843
Glebionis coronaria 2a	121	CM046879.1	256242589	256253602
Glebionis coronaria 2a	123	CM046879.1	336119277	336130275
Glebionis coronaria 2a	124	CM046879.1	339031686	339042682
Glebionis coronaria 2a	126	CM046879.1	352943284	352954298
Glebionis coronaria 2a	129	CM046879.1	521545083	521556092
Glebionis coronaria 2a	131	CM046879.1	571700109	571711143
Glebionis coronaria 2a	137	CM046880.1	46728461	46739460
Glebionis coronaria 2a	138	CM046880.1	71265865	71276866
Glebionis coronaria 2a	139	CM046880.1	91532597	91543597
Glebionis coronaria 2a	140	CM046880.1	119207866	119218868
Glebionis coronaria 2a	145	CM046880.1	246277348	246288354
Glebionis coronaria 2a	149	CM046880.1	266773082	266784097
Glebionis coronaria 2a	151	CM046880.1	361335250	361346248
Glebionis coronaria 2a	160	CM046880.1	472256373	472267376
Glebionis coronaria 2a	166	CM046881.1	12092571	12103580
Glebionis coronaria 2a	172	CM046881.1	161922994	161934004
Glebionis coronaria 2a	173	CM046881.1	171980019	171991013
Glebionis coronaria 2a	174	CM046881.1	176314214	176325228
Glebionis coronaria 2a	181	CM046881.1	318040287	318051270
Glebionis coronaria 2a	191	CM046881.1	435531644	435542637
Glebionis coronaria 2a	207	CM046882.1	247680450	247691448
Glebionis coronaria 2a	213	CM046882.1	304123691	304134697
Glebionis coronaria 2b	47	CM046875.1	706645036	706655941
Glebionis coronaria 2b	63	CM046877.1	45823645	45834549
Glebionis coronaria 2b	73	CM046877.1	242888799	242899703
Glebionis coronaria 2b	92	CM046878.1	54649469	54658065
Glebionis coronaria 2b	108	CM046878.1	454814975	454825881
Glebionis coronaria 2b	110	CM046878.1	473841995	473852900
Glebionis coronaria 2b	141	CM046880.1	140214404	140225307
Glebionis coronaria 2b	142	CM046880.1	144751623	144762528
Glebionis coronaria 2b	154	CM046880.1	407528657	407539571
Glebionis coronaria 2b	161	CM046880.1	515187644	515198563
Glebionis coronaria 2b	168	CM046881.1	29492231	29503134
Glebionis coronaria 2b	198	CM046881.1	590435173	590446078
Glebionis coronaria 2b	222	CM046882.1	528855058	528865966
Helianthus annuus 2	17	NC_035435.2	5744943	5757864
Helianthus annuus 2	26	NC_035436.2	187801361	187814221
Helianthus annuus 2	27	NC_035436.2	190312486	190325594
Helianthus annuus 2	31	NC_035438.2	13604203	13617294
Helianthus annuus 2	38	NC_035440.2	108976941	108990055
Helianthus annuus 2	42	NC_035441.2	156988680	157001782
Helianthus annuus 2	48	NC_035442.2	180301858	180314965
Helianthus annuus 2	53	NC_035444.2	24670929	24684038
Helianthus annuus 2	58	NC_035445.2	121583146	121596072
Helianthus annuus 2	64	NC_035446.2	118366618	118379731
Helianthus annuus 2	66	NC_035446.2	158974292	158987399
Helianthus annuus 2	69	NC_035447.2	2097841	2110946
Helianthus annuus 2	73	NC_035447.2	125964184	125977291
Helianthus annuus 2	74	NC_035447.2	145559343	145572448
Helianthus annuus 2	80	NC_035448.2	158991682	159004798
Helianthus annuus 3a	15	NC_035433.2	144270422	144282390
Helianthus annuus 3a	17	NC_035434.2	22711428	22723497
Helianthus annuus 3a	18	NC_035434.2	31605026	31617083
Helianthus annuus 3a	44	NC_035436.2	175622847	175634905
Helianthus annuus 3a	62	NC_035440.2	77342517	77354599
Helianthus annuus 3a	66	NC_035440.2	139539082	139551049
Helianthus annuus 3a	73	NC_035441.2	94790369	94802431
Helianthus annuus 3a	76	NC_035441.2	110768922	110780978
Helianthus annuus 3a	89	NC_035442.2	27576763	27588831
Helianthus annuus 3a	101	NC_035443.2	39404291	39416258
Helianthus annuus 3a	103	NC_035443.2	54137299	54149266
Helianthus annuus 3a	108	NC_035443.2	142989111	143001085
Helianthus annuus 3a	113	NC_035444.2	27492946	27504805
Helianthus annuus 3a	114	NC_035444.2	37109568	37121613
Helianthus annuus 3a	121	NC_035445.2	124174038	124186085
Helianthus annuus 3a	123	NC_035445.2	136447085	136459155
Helianthus annuus 3a	125	NC_035446.2	109002039	109014107
Helianthus annuus 3a	126	NC_035446.2	112034897	112046967
Helianthus annuus 3a	128	NC_035446.2	144813947	144826017
Helianthus annuus 3a	141	NC_035447.2	144813947	144826017
Helianthus annuus 3a	147	NC_035448.2	28622077	28634150
Helianthus annuus 3a	154	NC_035448.2	170883081	170895152
Helianthus annuus 3a	158	NC_035449.2	37431471	37443556
Helianthus annuus 3b	33	NC_035435.2	76399422	76411466
Helianthus annuus 3b	43	NC_035436.2	164721041	164733087
Helianthus annuus 3b	105	NC_035443.2	132723736	132735753
Helianthus annuus 3b	151	NC_035448.2	116964144	116976119
Helianthus annuus 4	2	NC_035433.2	7742526	7753149
Helianthus annuus 4	10	NC_035433.2	69728043	69738762
Helianthus annuus 4	12	NC_035433.2	76674550	76685380
Helianthus annuus 4	21	NC_035433.2	111533569	111544322
Helianthus annuus 4	33	NC_035434.2	27220434	27231227
Helianthus annuus 4	43	NC_035434.2	68586018	68596827
Helianthus annuus 4	45	NC_035434.2	75090540	75101224
Helianthus annuus 4	56	NC_035434.2	135607037	135617854
Helianthus annuus 4	57	NC_035434.2	139377835	139388636
Helianthus annuus 4	60	NC_035434.2	152767951	152778723
Helianthus annuus 4	65	NC_035435.2	21929241	21940033
Helianthus annuus 4	70	NC_035435.2	39850250	39860969
Helianthus annuus 4	71	NC_035435.2	49291518	49302307
Helianthus annuus 4	77	NC_035435.2	96406655	96417429
Helianthus annuus 4	79	NC_035435.2	106654434	106665132
Helianthus annuus 4	81	NC_035435.2	108196105	108206846
Helianthus annuus 4	82	NC_035435.2	110794229	110804828
Helianthus annuus 4	84	NC_035435.2	118157730	118168478
Helianthus annuus 4	97	NC_035435.2	170894314	170905020
Helianthus annuus 4	109	NC_035436.2	112368313	112379057
Helianthus annuus 4	115	NC_035436.2	173876880	173887677
Helianthus annuus 4	130	NC_035437.2	39938111	39948744
Helianthus annuus 4	134	NC_035437.2	46965893	46976692
Helianthus annuus 4	145	NC_035437.2	134598337	134609135
Helianthus annuus 4	149	NC_035437.2	154940939	154951678
Helianthus annuus 4	151	NC_035437.2	163015996	163026660
Helianthus annuus 4	157	NC_035438.2	16071462	16082131
Helianthus annuus 4	159	NC_035438.2	23791362	23802119
Helianthus annuus 4	162	NC_035438.2	35222565	35233183
Helianthus annuus 4	189	NC_035439.2	102653974	102664646
Helianthus annuus 4	192	NC_035439.2	120222746	120233529
Helianthus annuus 4	194	NC_035440.2	1242539	1253330
Helianthus annuus 4	213	NC_035440.2	113193659	113204397
Helianthus annuus 4	217	NC_035440.2	163328232	163339019
Helianthus annuus 4	224	NC_035441.2	46610896	46621619
Helianthus annuus 4	225	NC_035441.2	46758042	46768803
Helianthus annuus 4	229	NC_035441.2	98580438	98591234
Helianthus annuus 4	242	NC_035441.2	164977100	164987844
Helianthus annuus 4	244	NC_035441.2	182004293	182015072
Helianthus annuus 4	259	NC_035442.2	131328275	131339081
Helianthus annuus 4	272	NC_035443.2	25547714	25558505
Helianthus annuus 4	277	NC_035443.2	40591795	40602589
Helianthus annuus 4	286	NC_035443.2	117343416	117354201
Helianthus annuus 4	290	NC_035443.2	142365424	142376190
Helianthus annuus 4	296	NC_035443.2	174698422	174709198
Helianthus annuus 4	303	NC_035444.2	25372521	25383101
Helianthus annuus 4	306	NC_035444.2	41394712	41405519
Helianthus annuus 4	310	NC_035444.2	68746309	68757082
Helianthus annuus 4	338	NC_035445.2	78732725	78743454
Helianthus annuus 4	339	NC_035445.2	80484748	80495527
Helianthus annuus 4	343	NC_035445.2	106538610	106549432
Helianthus annuus 4	351	NC_035445.2	142695579	142706336
Helianthus annuus 4	354	NC_035445.2	148261286	148272033
Helianthus annuus 4	356	NC_035446.2	7802041	7812780
Helianthus annuus 4	357	NC_035446.2	18964347	18975068
Helianthus annuus 4	368	NC_035446.2	102346854	102357496
Helianthus annuus 4	371	NC_035446.2	116349772	116360535
Helianthus annuus 4	374	NC_035446.2	126776129	126786921
Helianthus annuus 4	379	NC_035446.2	172834242	172844982
Helianthus annuus 4	380	NC_035447.2	27342905	27353729
Helianthus annuus 4	384	NC_035447.2	37424970	37435691
Helianthus annuus 4	388	NC_035447.2	47766627	47777417
Helianthus annuus 4	394	NC_035447.2	82634605	82645437
Helianthus annuus 4	396	NC_035447.2	100752265	100763030
Helianthus annuus 4	398	NC_035447.2	105659967	105670734
Helianthus annuus 4	400	NC_035447.2	107862688	107873436
Helianthus annuus 4	421	NC_035448.2	118608093	118618888
Helianthus annuus 4	426	NC_035448.2	130792218	130802840
Helianthus annuus 4	429	NC_035448.2	148796457	148807238
Helianthus annuus 4	445	NC_035449.2	43915180	43925905
Helianthus annuus 4	470	NC_035449.2	190366397	190377128
Helianthus annuus 5	13	NC_035433.2	78533881	78544614
Helianthus annuus 5	14	NC_035433.2	79193427	79204239
Helianthus annuus 5	23	NC_035433.2	136799063	136809910
Helianthus annuus 5	24	NC_035433.2	145688358	145699135
Helianthus annuus 5	26	NC_035434.2	510077	520823
Helianthus annuus 5	27	NC_035434.2	5597407	5608178
Helianthus annuus 5	29	NC_035434.2	21125269	21136044
Helianthus annuus 5	49	NC_035435.2	529807	540642
Helianthus annuus 5	56	NC_035435.2	28970223	28980924
Helianthus annuus 5	58	NC_035435.2	86851658	86862455
Helianthus annuus 5	62	NC_035435.2	97876610	97887402
Helianthus annuus 5	65	NC_035435.2	106677023	106687769
Helianthus annuus 5	66	NC_035435.2	109066237	109076956
Helianthus annuus 5	67	NC_035435.2	112150090	112160822
Helianthus annuus 5	76	NC_035435.2	161727791	161738512
Helianthus annuus 5	80	NC_035435.2	170411667	170422432
Helianthus annuus 5	81	NC_035436.2	18777215	18787979
Helianthus annuus 5	82	NC_035436.2	18823021	18833603
Helianthus annuus 5	85	NC_035436.2	34510777	34521490
Helianthus annuus 5	96	NC_035436.2	121122423	121133225
Helianthus annuus 5	103	NC_035436.2	162765631	162776222
Helianthus annuus 5	109	NC_035436.2	187870574	187881346
Helianthus annuus 5	110	NC_035436.2	189469944	189480749
Helianthus annuus 5	119	NC_035437.2	19250	30019
Helianthus annuus 5	120	NC_035437.2	38540	49310
Helianthus annuus 5	123	NC_035437.2	27358997	27369718
Helianthus annuus 5	126	NC_035437.2	37361508	37372285
Helianthus annuus 5	128	NC_035437.2	45035596	45046219
Helianthus annuus 5	129	NC_035437.2	45897627	45908385
Helianthus annuus 5	133	NC_035437.2	53700398	53711171
Helianthus annuus 5	135	NC_035437.2	63185827	63196523
Helianthus annuus 5	136	NC_035437.2	75131094	75141922
Helianthus annuus 5	140	NC_035437.2	95758935	95769694
Helianthus annuus 5	141	NC_035437.2	97100566	97111342
Helianthus annuus 5	142	NC_035437.2	99208556	99219327
Helianthus annuus 5	143	NC_035437.2	117225493	117236175
Helianthus annuus 5	150	NC_035437.2	157056570	157067340
Helianthus annuus 5	151	NC_035437.2	160813601	160824360
Helianthus annuus 5	161	NC_035438.2	36435787	36446483
Helianthus annuus 5	163	NC_035438.2	36710619	36721417
Helianthus annuus 5	186	NC_035438.2	146776336	146787131
Helianthus annuus 5	190	NC_035439.2	12459215	12469985
Helianthus annuus 5	191	NC_035439.2	13616768	13627524
Helianthus annuus 5	192	NC_035439.2	18338308	18349106
Helianthus annuus 5	195	NC_035439.2	25760798	25771586
Helianthus annuus 5	201	NC_035439.2	87864407	87875223
Helianthus annuus 5	207	NC_035439.2	109268521	109279356
Helianthus annuus 5	208	NC_035439.2	111628573	111639324
Helianthus annuus 5	210	NC_035439.2	111671006	111681732
Helianthus annuus 5	211	NC_035439.2	119787270	119798000
Helianthus annuus 5	213	NC_035439.2	140814321	140825124
Helianthus annuus 5	215	NC_035440.2	13845329	13856126
Helianthus annuus 5	216	NC_035440.2	13966296	13977054
Helianthus annuus 5	221	NC_035440.2	39555794	39566464
Helianthus annuus 5	228	NC_035440.2	69153593	69164387
Helianthus annuus 5	231	NC_035440.2	84148805	84159553
Helianthus annuus 5	232	NC_035440.2	92960455	92971289
Helianthus annuus 5	238	NC_035440.2	130306288	130317104
Helianthus annuus 5	247	NC_035441.2	14573042	14583783
Helianthus annuus 5	252	NC_035441.2	50593022	50603641
Helianthus annuus 5	254	NC_035441.2	58281381	58292185
Helianthus annuus 5	255	NC_035441.2	69086667	69097398
Helianthus annuus 5	256	NC_035441.2	78947356	78957930
Helianthus annuus 5	258	NC_035441.2	104952935	104963627
Helianthus annuus 5	260	NC_035441.2	109275125	109285826
Helianthus annuus 5	276	NC_035442.2	2269940	2280726
Helianthus annuus 5	277	NC_035442.2	5273179	5283860
Helianthus annuus 5	281	NC_035442.2	17446710	17457450
Helianthus annuus 5	283	NC_035442.2	21706243	21716853
Helianthus annuus 5	285	NC_035442.2	25139477	25150254
Helianthus annuus 5	289	NC_035442.2	27716299	27727026
Helianthus annuus 5	290	NC_035442.2	33080596	33091335
Helianthus annuus 5	292	NC_035442.2	37589136	37599881
Helianthus annuus 5	306	NC_035442.2	115373900	115384606
Helianthus annuus 5	317	NC_035442.2	152463166	152473765
Helianthus annuus 5	322	NC_035442.2	168297486	168308224
Helianthus annuus 5	324	NC_035443.2	12105771	12116515
Helianthus annuus 5	336	NC_035443.2	56539417	56550232
Helianthus annuus 5	337	NC_035443.2	57900499	57911304
Helianthus annuus 5	353	NC_035443.2	168659456	168670252
Helianthus annuus 5	355	NC_035443.2	175803180	175813915
Helianthus annuus 5	357	NC_035443.2	184577794	184588467
Helianthus annuus 5	358	NC_035443.2	185376720	185387459
Helianthus annuus 5	361	NC_035444.2	579553	590321
Helianthus annuus 5	369	NC_035444.2	46699965	46710713
Helianthus annuus 5	372	NC_035444.2	73535865	73546593
Helianthus annuus 5	373	NC_035444.2	73624051	73634780
Helianthus annuus 5	374	NC_035444.2	74239436	74250122
Helianthus annuus 5	375	NC_035444.2	75050886	75061626
Helianthus annuus 5	386	NC_035445.2	14831152	14841932
Helianthus annuus 5	389	NC_035445.2	39258017	39268798
Helianthus annuus 5	391	NC_035445.2	48696722	48707505
Helianthus annuus 5	395	NC_035445.2	73794999	73805804
Helianthus annuus 5	397	NC_035445.2	73876134	73886844
Helianthus annuus 5	407	NC_035445.2	99451567	99462312
Helianthus annuus 5	408	NC_035445.2	105566965	105577730
Helianthus annuus 5	417	NC_035445.2	143695947	143706765
Helianthus annuus 5	423	NC_035446.2	2386408	2397099
Helianthus annuus 5	432	NC_035446.2	51579104	51589861
Helianthus annuus 5	434	NC_035446.2	51664223	51674984
Helianthus annuus 5	437	NC_035446.2	71669140	71679985
Helianthus annuus 5	440	NC_035446.2	104985886	104996591
Helianthus annuus 5	444	NC_035446.2	126709590	126720405
Helianthus annuus 5	447	NC_035446.2	144413859	144424541
Helianthus annuus 5	448	NC_035446.2	147818915	147829598
Helianthus annuus 5	449	NC_035446.2	155544993	155555806
Helianthus annuus 5	460	NC_035447.2	38859355	38870065
Helianthus annuus 5	462	NC_035447.2	51556196	51566869
Helianthus annuus 5	463	NC_035447.2	59347448	59358211
Helianthus annuus 5	475	NC_035447.2	104501801	104512593
Helianthus annuus 5	493	NC_035448.2	28681316	28692048
Helianthus annuus 5	500	NC_035448.2	123655634	123666473
Helianthus annuus 5	501	NC_035448.2	123692063	123702804
Helianthus annuus 5	507	NC_035448.2	144724521	144735285
Helianthus annuus 5	508	NC_035448.2	158784752	158795591
Helianthus annuus 5	511	NC_035449.2	30934092	30944846
Helianthus annuus 5	527	NC_035449.2	96521111	96531901
Helianthus annuus 5	532	NC_035449.2	130121630	130132417
Helianthus annuus 5	533	NC_035449.2	139603006	139613730
Helianthus annuus 5	534	NC_035449.2	151162524	151173226
Helianthus annuus 5	535	NC_035449.2	155802970	155813696
Helianthus annuus 6a	174	NC_035437.2	108181598	108192282
Helianthus annuus 6a	236	NC_035439.2	89264877	89275571
Helianthus annuus 6a	251	NC_035439.2	135486836	135497570
Helianthus annuus 6a	303	NC_035441.2	48174705	48185473
Helianthus annuus 6a	399	NC_035443.2	46445684	46456445
Helianthus annuus 6a	586	NC_035448.2	4539223	4549907
Helianthus annuus 6a	630	NC_035448.2	123977774	123988471
Helianthus annuus 6b	250	NC_035439.2	128376737	128387504
Helianthus annuus 6b	357	NC_035442.2	96935208	96945893
Helianthus annuus 6b	358	NC_035442.2	96995131	97005816
Heracleum sosnowskyi 1	1	CM061235.1	58916151	58926344
Heracleum sosnowskyi 1	5	CM061235.1	107158256	107168483
Heracleum sosnowskyi 1	6	CM061235.1	108243822	108254033
Heracleum sosnowskyi 1	7	CM061235.1	108415273	108425487
Heracleum sosnowskyi 1	10	CM061236.1	24789019	24799324
Heracleum sosnowskyi 1	11	CM061236.1	63365278	63375587
Heracleum sosnowskyi 1	12	CM061236.1	82750166	82760433
Heracleum sosnowskyi 1	16	CM061237.1	8594897	8605181
Heracleum sosnowskyi 1	19	CM061237.1	56973222	56983309
Heracleum sosnowskyi 1	20	CM061237.1	60748880	60759149
Heracleum sosnowskyi 1	22	CM061238.1	43379445	43389586
Heracleum sosnowskyi 1	24	CM061238.1	136653540	136663763
Heracleum sosnowskyi 1	25	CM061239.1	24030452	24040596
Heracleum sosnowskyi 1	27	CM061239.1	39647237	39657395
Heracleum sosnowskyi 1	28	CM061239.1	41410518	41420769
Heracleum sosnowskyi 1	30	CM061239.1	51636769	51646929
Heracleum sosnowskyi 1	31	CM061239.1	53611756	53622009
Heracleum sosnowskyi 1	32	CM061239.1	111471887	111482154
Heracleum sosnowskyi 1	34	CM061239.1	135484047	135494330
Heracleum sosnowskyi 1	37	CM061240.1	88496777	88506846
Heracleum sosnowskyi 1	38	CM061240.1	89128508	89138763
Heracleum sosnowskyi 1	39	CM061240.1	93457453	93467654
Heracleum sosnowskyi 1	40	CM061240.1	93473546	93483615
Heracleum sosnowskyi 1	42	CM061240.1	113161855	113172060
Heracleum sosnowskyi 1	44	CM061240.1	133697559	133707625
Heracleum sosnowskyi 1	47	CM061241.1	39942391	39952519
Heracleum sosnowskyi 1	49	CM061241.1	89563708	89574035
Heracleum sosnowskyi 1	51	CM061242.1	38646711	38656997
Heracleum sosnowskyi 1	52	CM061242.1	54806888	54817155
Heracleum sosnowskyi 1	53	CM061242.1	57737511	57747689
Heracleum sosnowskyi 1	54	CM061242.1	126510427	126520582
Heracleum sosnowskyi 1	55	CM061242.1	127127194	127137388
Heracleum sosnowskyi 1	56	CM061243.1	903324	913567
Heracleum sosnowskyi 1	58	CM061243.1	27125593	27135866
Heracleum sosnowskyi 1	60	CM061243.1	31205036	31215303
Heracleum sosnowskyi 1	78	CM061244.1	80397121	80407279
Heracleum sosnowskyi 1	82	CM061244.1	124160005	124170160
Heracleum sosnowskyi 1	85	CM061245.1	21980057	21990123
Heracleum sosnowskyi 2a	2	CM061235.1	53843868	53854271
Heracleum sosnowskyi 2a	9	CM061236.1	12614682	12624911
Heracleum sosnowskyi 2a	12	CM061236.1	64480631	64490761
Heracleum sosnowskyi 2a	18	CM061237.1	4627394	4637525
Heracleum sosnowskyi 2a	28	CM061238.1	4463089	4473373
Heracleum sosnowskyi 2a	45	CM061239.1	40777188	40787418
Heracleum sosnowskyi 2a	46	CM061239.1	57506694	57516960
Heracleum sosnowskyi 2a	55	CM061240.1	76996751	77007010
Heracleum sosnowskyi 2a	85	CM061243.1	9482417	9492571
Heracleum sosnowskyi 2a	87	CM061243.1	11818173	11828531
Heracleum sosnowskyi 2a	93	CM061243.1	64463287	64473604
Heracleum sosnowskyi 2a	94	CM061243.1	69618379	69628523
Heracleum sosnowskyi 2a	99	CM061244.1	7010378	7020664
Heracleum sosnowskyi 2a	111	CM061244.1	124426902	124437180
Heracleum sosnowskyi 2a	114	CM061245.1	27730086	27740316
Heracleum sosnowskyi 2a	123	CM061245.1	87643798	87654199
Heracleum sosnowskyi 2b	10	CM061236.1	34184060	34192589
Heracleum sosnowskyi 2b	11	CM061236.1	46996181	47004702
Heracleum sosnowskyi 2b	26	CM061237.1	81711969	81720578
Heracleum sosnowskyi 2b	67	CM061241.1	78189772	78198344
Heracleum sosnowskyi 2b	80	CM061242.1	79199771	79207698
Linaria vulgaris 1	2	OX415249.1	7352432	7366938
Linaria vulgaris 1	3	OX415249.1	54414328	54428827
Linaria vulgaris 1	16	OX415249.1	151478270	151492769
Linaria vulgaris 1	22	OX415250.1	82780836	82795339
Linaria vulgaris 1	41	OX415252.1	777478	791984
Linaria vulgaris 1	44	OX415252.1	64345106	64359601
Linaria vulgaris 1	45	OX415252.1	71132093	71146595
Linaria vulgaris 1	47	OX415252.1	73146410	73160906
Linaria vulgaris 1	49	OX415252.1	76163466	76177967
Linaria vulgaris 1	55	OX415252.1	105988208	106002721
Linaria vulgaris 1	57	OX415253.1	24717522	24732021
Linaria vulgaris 1	59	OX415253.1	48700445	48714949
Linaria vulgaris 1	60	OX415253.1	81098485	81112984
Linaria vulgaris 1	61	OX415253.1	81117835	81132334
Linaria vulgaris 1	62	OX415253.1	83459601	83474100
Linaria vulgaris 1	66	OX415254.1	6013139	6027650
Linaria vulgaris 1	67	OX415254.1	15816140	15830637
Linaria vulgaris 1	68	OX415254.1	34269090	34283587
Linaria vulgaris 1	69	OX415254.1	35462425	35476918
Linaria vulgaris 1	73	OX415254.1	51799552	51814049
Linaria vulgaris 1	84	OX415254.1	84878949	84893454
Linaria vulgaris 1	87	OX415254.1	96775638	96790139
Lotus japonicus 1	4	NC_080041.1	42472996	42482543
Lotus japonicus 1	6	NC_080041.1	48606354	48615902
Lotus japonicus 1	10	NC_080041.1	95000826	95010341
Lotus japonicus 1	11	NC_080041.1	103501831	103511377
Lotus japonicus 1	12	NC_080041.1	123602902	123612420
Lotus japonicus 1	13	NC_080041.1	129323460	129332998
Lotus japonicus 1	14	NC_080041.1	133118072	133127593
Lotus japonicus 1	15	NC_080041.1	133783045	133792592
Lotus japonicus 1	17	NC_080042.1	17286440	17295976
Lotus japonicus 1	19	NC_080042.1	26147017	26156564
Lotus japonicus 1	21	NC_080042.1	45546413	45555923
Lotus japonicus 1	24	NC_080042.1	78144454	78153988
Lotus japonicus 1	25	NC_080042.1	86228677	86238222
Lotus japonicus 1	27	NC_080042.1	90779858	90789396
Lotus japonicus 1	28	NC_080042.1	92198086	92207602
Lotus japonicus 1	33	NC_080043.1	3377808	3387355
Lotus japonicus 1	34	NC_080043.1	9168344	9177867
Lotus japonicus 1	35	NC_080043.1	14044382	14053899
Lotus japonicus 1	36	NC_080043.1	18376176	18385692
Lotus japonicus 1	39	NC_080043.1	61857950	61867497
Lotus japonicus 1	42	NC_080043.1	83288033	83297575
Lotus japonicus 1	47	NC_080044.1	806827	816374
Lotus japonicus 1	48	NC_080044.1	6621317	6630770
Lotus japonicus 1	49	NC_080044.1	16866577	16876124
Lotus japonicus 1	52	NC_080044.1	49091477	49101021
Lotus japonicus 1	54	NC_080044.1	50450956	50460527
Lotus japonicus 1	55	NC_080044.1	50575177	50584696
Lotus japonicus 1	56	NC_080044.1	59951529	59961075
Lotus japonicus 1	57	NC_080044.1	75138877	75148413
Lotus japonicus 1	58	NC_080044.1	76780586	76790133
Lotus japonicus 1	59	NC_080045.1	5043144	5052678
Lotus japonicus 1	60	NC_080045.1	8101864	8111408
Lotus japonicus 1	61	NC_080045.1	11874232	11883778
Lotus japonicus 1	62	NC_080045.1	32632149	32641667
Lotus japonicus 1	66	NC_080045.1	50018517	50028051
Lotus japonicus 1	67	NC_080045.1	53762705	53772239
Lotus japonicus 1	68	NC_080045.1	54514685	54524219
Lotus japonicus 1	69	NC_080045.1	55644398	55653932
Lotus japonicus 1	72	NC_080045.1	64944246	64953791
Lotus japonicus 1	73	NC_080046.1	703134	712668
Lotus japonicus 1	74	NC_080046.1	6135893	6145440
Lotus japonicus 1	75	NC_080046.1	8433298	8442826
Lotus japonicus 1	78	NC_080046.1	21191650	21201167
Lotus japonicus 1	79	NC_080046.1	51564283	51573829
Lotus japonicus 1	82	NC_080046.1	54928594	54938138
Lotus japonicus 1	84	NC_080046.1	55595333	55604867
Lotus japonicus 1	86	NC_080046.1	63188323	63197863
Medicago ruthenica 1	3	WNNG01000001	42262391	42270538
Medicago ruthenica 1	5	WNNG01000001	74661713	74669769
Medicago ruthenica 1	8	WNNG01000001	75134760	75142826
Medicago ruthenica 1	9	WNNG01000002	26722556	26730515
Medicago ruthenica 1	10	WNNG01000002	57036124	57044055
Medicago ruthenica 1	15	WNNG01000002	65895703	65903844
Medicago ruthenica 1	16	WNNG01000002	98637131	98645026
Medicago ruthenica 1	18	WNNG01000003	34949109	34957168
Medicago ruthenica 1	28	WNNG01000004	5901646	5909646
Medicago ruthenica 1	30	WNNG01000004	25076517	25084600
Medicago ruthenica 1	32	WNNG01000004	48720412	48728377
Medicago ruthenica 1	33	WNNG01000004	74527332	74535194
Medicago ruthenica 1	47	WNNG01000006	13446964	13454989
Medicago ruthenica 1	53	WNNG01000006	84094306	84102220
Medicago ruthenica 1	63	WNNG01000006	84603161	84611288
Medicago ruthenica 1	65	WNNG01000007	46571268	46579262
Medicago ruthenica 1	71	WNNG01000007	67409098	67417089
Medicago ruthenica 1	74	WNNG01000008	25761926	25769862
Medicago ruthenica 1	80	WNNG01000008	38974620	38982637
Nyssa sinensis 1	20	CM018032.1	54380901	54392521
Nyssa sinensis 1	23	CM018033.1	5334709	5346398
Nyssa sinensis 1	26	CM018033.1	27021607	27033280
Nyssa sinensis 1	33	CM018034.1	16040475	16052175
Nyssa sinensis 1	43	CM018036.1	23573106	23584778
Nyssa sinensis 1	47	CM018037.1	532289	544153
Nyssa sinensis 1	50	CM018037.1	35822073	35833696
Nyssa sinensis 1	67	CM018041.1	21799665	21811415
Nyssa sinensis 1	68	CM018041.1	28713499	28725169
Nyssa sinensis 1	78	CM018043.1	53840886	53852600
Nyssa sinensis 1	96	CM018048.1	15099129	15110776
Nyssa sinensis 1	99	CM018048.1	41443466	41455337
Nyssa sinensis 1	111	CM018049.1	33108624	33120313
Nyssa sinensis 1	115	CM018050.1	11285001	11296766
Nyssa sinensis 1	137	CM018052.1	35672442	35684315
Orychophragmus violaceus 1a	9	CM058230.1	4085551	4096877
Orychophragmus violaceus 1a	25	CM058231.1	59037405	59048579
Orychophragmus violaceus 1a	28	CM058231.1	86709386	86720575
Orychophragmus violaceus 1a	30	CM058231.1	94805218	94816348
Orychophragmus violaceus 1a	33	CM058231.1	99843482	99854616
Orychophragmus violaceus 1a	81	CM058236.1	62899153	62910424
Orychophragmus violaceus 1a	95	CM058237.1	21705027	21716048
Orychophragmus violaceus 1a	100	CM058237.1	71960502	71971840
[truncated: 736 more rows]
